# Supplementary material for: Genetic and phenotypic landscape of the mitochondrial genome in the Japanese population
Source: Commun Biol. 2020 Mar 5;3:104. doi: 10.1038/s42003-020-0812-9 (PMC7058612; doi:10.1038/s42003-020-0812-9)
Supplement: Supplementary file 1 — Supplementary Data 1 [file 42003_2020_812_MOESM1_ESM.xlsx]

## Sheet: Supplementary Data 1
	Supplementary Data 1. List of the mtDNA variants identified in the WGS data of Japanese.
	Position	Variant_ID	rsID	Ref	Alt	Freq_Alt	Gene	Biotype	Annotation
	42	MT:42:T:TC	.	T	TC	0.008817	D-loop	Controlregion	-
	47	MT:47:G:A	.	G	A	0.001037	D-loop	Controlregion	-
	61	MT:61:C:T	.	C	T	0.001037	D-loop	Controlregion	-
	63	MT:63:T:C	.	T	C	0.005705	D-loop	Controlregion	-
	64	MT:64:C:T	rs3883917	C	T	0.01	D-loop	Controlregion	-
	68	MT:68:G:A	.	G	A	0.008817	D-loop	Controlregion	-
	75	MT:75:G:A	.	G	A	0.003631	D-loop	Controlregion	-
	75	MT:75:G:*	.	G	*	0.001037	D-loop	Controlregion	-
	89	MT:89:T:C	.	T	C	0.005705	D-loop	Controlregion	-
	93	MT:93:A:G	rs369034419	A	G	0.011	D-loop	Controlregion	-
	94	MT:94:G:A	.	G	A	0.009336	D-loop	Controlregion	-
	103	MT:103:G:A	rs369070397	G	A	0.011	D-loop	Controlregion	-
	131	MT:131:T:C	.	T	C	0.009855	D-loop	Controlregion	-
	143	MT:143:G:A	rs375589100	G	A	0.008299	D-loop	Controlregion	-
	146	MT:146:T:C	rs370482130	T	C	0.072	D-loop	Controlregion	-
	149	MT:149:TCC:T	.	TCC	T	0.004668	D-loop	Controlregion	-
	150	MT:150:C:T	rs62581312	C	T	0.195	D-loop	Controlregion	-
	150	MT:150:C:*		C	*	0.004668	D-loop	Controlregion	-
	151	MT:151:C:T	.	C	T	0.008817	D-loop	Controlregion	-
	151	MT:151:C:*	.	C	*	0.004668	D-loop	Controlregion	-
	153	MT:153:A:G	rs370716192	A	G	0.013	D-loop	Controlregion	-
	159	MT:159:T:C	.	T	C	0.001556	D-loop	Controlregion	-
	173	MT:173:T:C	.	T	C	0.001037	D-loop	Controlregion	-
	182	MT:182:C:T	rs41473347	C	T	0.005187	D-loop	Controlregion	-
	183	MT:183:A:G	rs113913230	A	G	0.004668	D-loop	Controlregion	-
	185	MT:185:G:A	.	G	A	0.006227	D-loop	Controlregion	-
	186	MT:186:C:T	.	C	T	0.002076	D-loop	Controlregion	-
	189	MT:189:A:G	rs371543232	A	G	0.008299	D-loop	Controlregion	-
	190	MT:190:C:CA	.	C	CA	0.021	D-loop	Controlregion	-
	194	MT:194:C:T	.	C	T	0.08	D-loop	Controlregion	-
	195	MT:195:T:C	rs2857291	T	C	0.044	D-loop	Controlregion	-
	196	MT:196:T:C	.	T	C	0.001556	D-loop	Controlregion	-
	197	MT:197:A:G	.	A	G	0.001556	D-loop	Controlregion	-
	198	MT:198:C:T	.	C	T	0.002593	D-loop	Controlregion	-
	199	MT:199:T:C	rs72619362	T	C	0.121	D-loop	Controlregion	-
	200	MT:200:A:G	rs372099630	A	G	0.017	D-loop	Controlregion	-
	202	MT:202:A:G	.	A	G	0.022	D-loop	Controlregion	-
	203	MT:203:G:A	.	G	A	0.003631	D-loop	Controlregion	-
	204	MT:204:T:C	rs3135032	T	C	0.037	D-loop	Controlregion	-
	205	MT:205:G:A	.	G	A	0.002593	D-loop	Controlregion	-
	207	MT:207:G:A	rs369669319	G	A	0.069	D-loop	Controlregion	-
	209	MT:209:T:C	.	T	C	0.001556	D-loop	Controlregion	-
	210	MT:210:A:G	rs368534078	A	G	0.004149	D-loop	Controlregion	-
	211	MT:211:A:G	.	A	G	0.012	D-loop	Controlregion	-
	214	MT:214:A:G	.	A	G	0.011	D-loop	Controlregion	-
	215	MT:215:A:G	rs372439069	A	G	0.002075	D-loop	Controlregion	-
	217	MT:217:T:C	rs41531144	T	C	0.004668	D-loop	Controlregion	-
	222	MT:222:C:T	.	C	T	0.001037	D-loop	Controlregion	-
	228	MT:228:G:A	rs41323649	G	A	0.004668	D-loop	Controlregion	-
	234	MT:234:A:G	rs368463610	A	G	0.002075	D-loop	Controlregion	-
	235	MT:235:A:G	rs3937037	A	G	0.07	D-loop	Controlregion	-
	247	MT:247:GA:G	.	GA	G	0.086	D-loop	Controlregion	-
	256	MT:256:C:T	.	C	T	0.001037	D-loop	Controlregion	-
	257	MT:257:A:G	.	A	G	0.006224	D-loop	Controlregion	-
	260	MT:260:G:A	.	G	A	0.013	D-loop	Controlregion	-
	263	MT:263:A:G	rs2853515	A	G	0.993	D-loop	Controlregion	-
	280	MT:280:C:T	.	C	T	0.003112	D-loop	Controlregion	-
	285	MT:285:CAA:C	.	CAA	C	0.003112	D-loop	Controlregion	-
	290	MT:290:A:G	.	A	G	0.001556	D-loop	Controlregion	-
	292	MT:292:T:C	.	T	C	0.001037	D-loop	Controlregion	-
	298	MT:298:C:T	.	C	T	0.001037	D-loop	Controlregion	-
	308	MT:308:C:T	.	C	T	0.001556	D-loop	Controlregion	-
	315	MT:315:C:CT	.	C	CT	0.001037	D-loop	Controlregion	-
	316	MT:316:G:A	.	G	A	0.002599	D-loop	Controlregion	-
	318	MT:318:T:C	.	T	C	0.001556	D-loop	Controlregion	-
	326	MT:326:A:G	.	A	G	0.001556	D-loop	Controlregion	-
	334	MT:334:T:C	.	T	C	0.002075	D-loop	Controlregion	-
	338	MT:338:C:T	.	C	T	0.002075	D-loop	Controlregion	-
	408	MT:408:T:A	rs28412942	T	A	0.002075	D-loop	Controlregion	-
	431	MT:431:C:T	.	C	T	0.011	D-loop	Controlregion	-
	451	MT:451:A:AT	.	A	AT	0.013	D-loop	Controlregion	-
	456	MT:456:C:T	rs41356551	C	T	0.009855	D-loop	Controlregion	-
	469	MT:469:C:G	.	C	G	0.002593	D-loop	Controlregion	-
	471	MT:471:T:C	.	T	C	0.001556	D-loop	Controlregion	-
	480	MT:480:T:C	.	T	C	0.001037	D-loop	Controlregion	-
	482	MT:482:T:C	.	T	C	0.003631	D-loop	Controlregion	-
	485	MT:485:T:C	.	T	C	0.002075	D-loop	Controlregion	-
	489	MT:489:T:C	rs28625645	T	C	0.667	D-loop	Controlregion	-
	493	MT:493:A:C	rs386828874	A	C	0.001037	D-loop	Controlregion	-
	499	MT:499:G:A	rs3901846	G	A	0.03	D-loop	Controlregion	-
	509	MT:509:C:T	.	C	T	0.001556	D-loop	Controlregion	-
	512	MT:512:AGC:A	.	AGC	A	0.004668	D-loop	Controlregion	-
	533	MT:533:A:G	.	A	G	0.002075	D-loop	Controlregion	-
	546	MT:546:A:G	.	A	G	0.002593	D-loop	Controlregion	-
	548	MT:548:C:T	.	C	T	0.002593	D-loop	Controlregion	-
	603	MT:603:A:G	.	A	G	0.001037	MT-TF	Mt_tRNA	non_coding_transcript_exon_variant
	663	MT:663:A:G	rs56489998	A	G	0.067	MT-RNR1	Mt_rRNA	non_coding_transcript_exon_variant
	678	MT:678:T:C	.	T	C	0.001556	MT-RNR1	Mt_rRNA	non_coding_transcript_exon_variant
	681	MT:681:T:C	.	T	C	0.009336	MT-RNR1	Mt_rRNA	non_coding_transcript_exon_variant
	709	MT:709:G:A	rs2853517	G	A	0.175	MT-RNR1	Mt_rRNA	non_coding_transcript_exon_variant
	739	MT:739:C:T	.	C	T	0.001037	MT-RNR1	Mt_rRNA	non_coding_transcript_exon_variant
	752	MT:752:C:T	rs201831870	C	T	0.021	MT-RNR1	Mt_rRNA	non_coding_transcript_exon_variant
	769	MT:769:G:A	rs2853519	G	A	0.001037	MT-RNR1	Mt_rRNA	-
	789	MT:789:T:C	.	T	C	0.001037	MT-RNR1	Mt_rRNA	non_coding_transcript_exon_variant
	792	MT:792:C:T	.	C	T	0.001037	MT-RNR1	Mt_rRNA	non_coding_transcript_exon_variant
	827	MT:827:A:G	rs28358569	A	G	0.043	MT-RNR1	Mt_rRNA	non_coding_transcript_exon_variant
	856	MT:856:A:G	.	A	G	0.00778	MT-RNR1	Mt_rRNA	non_coding_transcript_exon_variant
	866	MT:866:A:G	.	A	G	0.001037	MT-RNR1	Mt_rRNA	non_coding_transcript_exon_variant
	951	MT:951:G:A	rs200887992	G	A	0.001556	MT-RNR1	Mt_rRNA	non_coding_transcript_exon_variant
	961	MT:961:T:C	rs3888511	T	C	0.035	MT-RNR1	Mt_rRNA	non_coding_transcript_exon_variant
	1005	MT:1005:T:C	rs111033179	T	C	0.00778	MT-RNR1	Mt_rRNA	non_coding_transcript_exon_variant
	1007	MT:1007:G:A	rs111033213	G	A	0.001556	MT-RNR1	Mt_rRNA	non_coding_transcript_exon_variant
	1009	MT:1009:C:T	.	C	T	0.002075	MT-RNR1	Mt_rRNA	non_coding_transcript_exon_variant
	1041	MT:1041:A:G	rs58327546	A	G	0.025	MT-RNR1	Mt_rRNA	non_coding_transcript_exon_variant
	1048	MT:1048:C:T	rs2000974	C	T	0.009336	MT-RNR1	Mt_rRNA	non_coding_transcript_exon_variant
	1095	MT:1095:T:C	rs267606618	T	C	0.002075	MT-RNR1	Mt_rRNA	non_coding_transcript_exon_variant
	1107	MT:1107:T:C	rs111033323	T	C	0.035	MT-RNR1	Mt_rRNA	non_coding_transcript_exon_variant
	1119	MT:1119:T:C	rs397515724	T	C	0.038	MT-RNR1	Mt_rRNA	non_coding_transcript_exon_variant
	1148	MT:1148:A:G	.	A	G	0.004668	MT-RNR1	Mt_rRNA	non_coding_transcript_exon_variant
	1187	MT:1187:T:C	rs111033320	T	C	0.002075	MT-RNR1	Mt_rRNA	non_coding_transcript_exon_variant
	1211	MT:1211:G:A	rs397515725	G	A	0.001556	MT-RNR1	Mt_rRNA	non_coding_transcript_exon_variant
	1299	MT:1299:A:G	.	A	G	0.004149	MT-RNR1	Mt_rRNA	non_coding_transcript_exon_variant
	1310	MT:1310:C:T	rs111033354	C	T	0.011	MT-RNR1	Mt_rRNA	non_coding_transcript_exon_variant
	1374	MT:1374:A:G	.	A	G	0.001556	MT-RNR1	Mt_rRNA	non_coding_transcript_exon_variant
	1382	MT:1382:A:C	rs111033358	A	C	0.084	MT-RNR1	Mt_rRNA	non_coding_transcript_exon_variant
	1391	MT:1391:T:C	rs111033357	T	C	0.002075	MT-RNR1	Mt_rRNA	non_coding_transcript_exon_variant
	1396	MT:1396:C:T	.	C	T	0.001037	MT-RNR1	Mt_rRNA	non_coding_transcript_exon_variant
	1407	MT:1407:T:C	.	T	C	0.001037	MT-RNR1	Mt_rRNA	non_coding_transcript_exon_variant
	1438	MT:1438:A:G	rs2001030	A	G	0.99	MT-RNR1	Mt_rRNA	non_coding_transcript_exon_variant
	1442	MT:1442:G:A	rs28358573	G	A	0.009855	MT-RNR1	Mt_rRNA	non_coding_transcript_exon_variant
	1462	MT:1462:G:A	rs111033326	G	A	0.001556	MT-RNR1	Mt_rRNA	non_coding_transcript_exon_variant
	1598	MT:1598:G:A	rs3135027	G	A	0.027	MT-RNR1	Mt_rRNA	non_coding_transcript_exon_variant
	1625	MT:1625:A:G	rs28633296	A	G	0.001556	MT-TV	Mt_tRNA	non_coding_transcript_exon_variant
	1662	MT:1662:C:T	.	C	T	0.001037	MT-TV	Mt_tRNA	non_coding_transcript_exon_variant
	1664	MT:1664:G:A	rs200807305	G	A	0.00778	MT-TV	Mt_tRNA	non_coding_transcript_exon_variant
	1673	MT:1673:T:C	.	T	C	0.001037	MT-RNR2	Mt_rRNA	non_coding_transcript_exon_variant
	1692	MT:1692:A:C	.	A	C	0.001037	MT-RNR2	Mt_rRNA	non_coding_transcript_exon_variant
	1709	MT:1709:G:A	rs200251800	G	A	0.008817	MT-RNR2	Mt_rRNA	non_coding_transcript_exon_variant
	1719	MT:1719:G:A	rs3928305	G	A	0.006224	MT-RNR2	Mt_rRNA	non_coding_transcript_exon_variant
	1734	MT:1734:C:T	rs201250257	C	T	0.003631	MT-RNR2	Mt_rRNA	non_coding_transcript_exon_variant
	1736	MT:1736:A:G	rs28358574	A	G	0.067	MT-RNR2	Mt_rRNA	non_coding_transcript_exon_variant
	1766	MT:1766:T:C	.	T	C	0.001556	MT-RNR2	Mt_rRNA	non_coding_transcript_exon_variant
	1811	MT:1811:A:G	rs28358576	A	G	0.001037	MT-RNR2	Mt_rRNA	non_coding_transcript_exon_variant
	1819	MT:1819:T:C	.	T	C	0.001037	MT-RNR2	Mt_rRNA	non_coding_transcript_exon_variant
	1822	MT:1822:T:C	.	T	C	0.002075	MT-RNR2	Mt_rRNA	non_coding_transcript_exon_variant
	1824	MT:1824:T:C	.	T	C	0.00778	MT-RNR2	Mt_rRNA	non_coding_transcript_exon_variant
	1842	MT:1842:A:G	rs200029818	A	G	0.002075	MT-RNR2	Mt_rRNA	non_coding_transcript_exon_variant
	1888	MT:1888:G:A	rs28358577	G	A	0.002593	MT-RNR2	Mt_rRNA	non_coding_transcript_exon_variant
	1943	MT:1943:A:G	.	A	G	0.001556	MT-RNR2	Mt_rRNA	non_coding_transcript_exon_variant
	1977	MT:1977:T:C	.	T	C	0.002593	MT-RNR2	Mt_rRNA	non_coding_transcript_exon_variant
	1978	MT:1978:A:G	.	A	G	0.002593	MT-RNR2	Mt_rRNA	non_coding_transcript_exon_variant
	2109	MT:2109:A:G	.	A	G	0.001037	MT-RNR2	Mt_rRNA	non_coding_transcript_exon_variant
	2150	MT:2150:T:TA	.	T	TA	0.041	MT-RNR2	Mt_rRNA	-
	2178	MT:2178:A:G	.	A	G	0.001556	MT-RNR2	Mt_rRNA	non_coding_transcript_exon_variant
	2220	MT:2220:A:G	.	A	G	0.004149	MT-RNR2	Mt_rRNA	non_coding_transcript_exon_variant
	2246	MT:2246:A:G	.	A	G	0.009855	MT-RNR2	Mt_rRNA	non_coding_transcript_exon_variant
	2280	MT:2280:C:T	.	C	T	0.001556	MT-RNR2	Mt_rRNA	non_coding_transcript_exon_variant
	2330	MT:2330:T:C	.	T	C	0.003112	MT-RNR2	Mt_rRNA	non_coding_transcript_exon_variant
	2352	MT:2352:T:C	rs28358579	T	C	0.001037	MT-RNR2	Mt_rRNA	non_coding_transcript_exon_variant
	2360	MT:2360:T:C	.	T	C	0.001037	MT-RNR2	Mt_rRNA	non_coding_transcript_exon_variant
	2379	MT:2379:C:T	.	C	T	0.001037	MT-RNR2	Mt_rRNA	non_coding_transcript_exon_variant
	2380	MT:2380:C:T	.	C	T	0.001037	MT-RNR2	Mt_rRNA	non_coding_transcript_exon_variant
	2387	MT:2387:T:C	.	T	C	0.001037	MT-RNR2	Mt_rRNA	non_coding_transcript_exon_variant
	2392	MT:2392:T:C	.	T	C	0.001037	MT-RNR2	Mt_rRNA	non_coding_transcript_exon_variant
	2416	MT:2416:T:C	rs28358580	T	C	0.002075	MT-RNR2	Mt_rRNA	non_coding_transcript_exon_variant
	2483	MT:2483:T:C	rs28445203	T	C	0.001037	MT-RNR2	Mt_rRNA	non_coding_transcript_exon_variant
	2581	MT:2581:A:G	.	A	G	0.002593	MT-RNR2	Mt_rRNA	non_coding_transcript_exon_variant
	2626	MT:2626:T:C	.	T	C	0.075	MT-RNR2	Mt_rRNA	non_coding_transcript_exon_variant
	2706	MT:2706:A:G	rs2854128	A	G	0.993	MT-RNR2	Mt_rRNA	non_coding_transcript_exon_variant
	2760	MT:2760:A:G	.	A	G	0.001037	MT-RNR2	Mt_rRNA	non_coding_transcript_exon_variant
	2766	MT:2766:C:T	.	C	T	0.027	MT-RNR2	Mt_rRNA	non_coding_transcript_exon_variant
	2772	MT:2772:C:T	rs200221487	C	T	0.073	MT-RNR2	Mt_rRNA	non_coding_transcript_exon_variant
	2793	MT:2793:C:T	.	C	T	0.001037	MT-RNR2	Mt_rRNA	non_coding_transcript_exon_variant
	2831	MT:2831:G:A	rs199713564	G	A	0.022	MT-RNR2	Mt_rRNA	non_coding_transcript_exon_variant
	2833	MT:2833:A:G	rs3928312	A	G	0.002075	MT-RNR2	Mt_rRNA	non_coding_transcript_exon_variant
	2835	MT:2835:C:T	.	C	T	0.006224	MT-RNR2	Mt_rRNA	non_coding_transcript_exon_variant
	2857	MT:2857:T:C	rs2854129	T	C	0.006224	MT-RNR2	Mt_rRNA	non_coding_transcript_exon_variant
	2887	MT:2887:T:C	rs377514526	T	C	0.001556	MT-RNR2	Mt_rRNA	non_coding_transcript_exon_variant
	3010	MT:3010:G:A	rs3928306	G	A	0.371	MT-RNR2	Mt_rRNA	non_coding_transcript_exon_variant
	3027	MT:3027:T:C	rs199838004	T	C	0.001556	MT-RNR2	Mt_rRNA	non_coding_transcript_exon_variant
	3083	MT:3083:T:C	.	T	C	0.001037	MT-RNR2	Mt_rRNA	non_coding_transcript_exon_variant
	3144	MT:3144:A:G	.	A	G	0.001037	MT-RNR2	Mt_rRNA	non_coding_transcript_exon_variant
	3145	MT:3145:A:G	.	A	G	0.00778	MT-RNR2	Mt_rRNA	non_coding_transcript_exon_variant
	3150	MT:3150:T:C	.	T	C	0.003112	MT-RNR2	Mt_rRNA	non_coding_transcript_exon_variant
	3167	MT:3167:T:TC	.	T	TC	0.003631	MT-RNR2	Mt_rRNA	-
	3196	MT:3196:G:A	rs28434229	G	A	0.001037	MT-RNR2	Mt_rRNA	non_coding_transcript_exon_variant
	3198	MT:3198:A:T	.	A	T	0.001037	MT-RNR2	Mt_rRNA	-
	3206	MT:3206:C:T	rs200999343	C	T	0.077	MT-RNR2	Mt_rRNA	non_coding_transcript_exon_variant
	3208	MT:3208:C:T	rs386828901	C	T	0.001037	MT-RNR2	Mt_rRNA	non_coding_transcript_exon_variant
	3210	MT:3210:C:T	rs28553329	C	T	0.003112	MT-RNR2	Mt_rRNA	non_coding_transcript_exon_variant
	3221	MT:3221:A:G	.	A	G	0.014	MT-RNR2	Mt_rRNA	non_coding_transcript_exon_variant
	3290	MT:3290:T:C	rs199474665	T	C	0.003112	MT-TL1	Mt_tRNA	non_coding_transcript_exon_variant
	3308	MT:3308:T:C	rs28358582	T	C	0.001037	MT-ND1	protein_coding	start_lost
	3316	MT:3316:G:A	rs2853516	G	A	0.007261	MT-ND1	protein_coding	missense_variant
	3327	MT:3327:A:G	.	A	G	0.001037	MT-ND1	protein_coding	synonymous_variant
	3335	MT:3335:T:C	.	T	C	0.002075	MT-ND1	protein_coding	missense_variant
	3336	MT:3336:T:C	rs28416101	T	C	0.00778	MT-ND1	protein_coding	synonymous_variant
	3337	MT:3337:G:A	.	G	A	0.002593	MT-ND1	protein_coding	missense_variant
	3338	MT:3338:T:C	rs201969351	T	C	0.001556	MT-ND1	protein_coding	missense_variant
	3357	MT:3357:G:A	.	G	A	0.001037	MT-ND1	protein_coding	synonymous_variant
	3378	MT:3378:A:G	.	A	G	0.001037	MT-ND1	protein_coding	synonymous_variant
	3391	MT:3391:G:A	.	G	A	0.019	MT-ND1	protein_coding	missense_variant
	3394	MT:3394:T:C	rs41460449	T	C	0.034	MT-ND1	protein_coding	missense_variant
	3395	MT:3395:A:G	.	A	G	0.001556	MT-ND1	protein_coding	missense_variant
	3396	MT:3396:T:C	rs374875201	T	C	0.002593	MT-ND1	protein_coding	synonymous_variant
	3397	MT:3397:A:G	rs199476120	A	G	0.002075	MT-ND1	protein_coding	missense_variant
	3398	MT:3398:T:C	rs201212638	T	C	0.002075	MT-ND1	protein_coding	missense_variant
	3408	MT:3408:C:T	.	C	T	0.001556	MT-ND1	protein_coding	synonymous_variant
	3421	MT:3421:G:A	.	G	A	0.00778	MT-ND1	protein_coding	missense_variant
	3423	MT:3423:T:C	rs2856981	T	C	0.001037	MT-ND1	protein_coding	synonymous_variant
	3434	MT:3434:A:G	rs202123618	A	G	0.005187	MT-ND1	protein_coding	missense_variant
	3441	MT:3441:A:G	.	A	G	0.002075	MT-ND1	protein_coding	synonymous_variant
	3483	MT:3483:G:A	rs367578983	G	A	0.001556	MT-ND1	protein_coding	synonymous_variant
	3495	MT:3495:C:T	.	C	T	0.001037	MT-ND1	protein_coding	-
	3496	MT:3496:G:T	.	G	T	0.01	MT-ND1	protein_coding	missense_variant
	3497	MT:3497:C:T	rs200319905	C	T	0.038	MT-ND1	protein_coding	missense_variant
	3520	MT:3520:A:G	.	A	G	0.001037	MT-ND1	protein_coding	missense_variant
	3523	MT:3523:A:G	.	A	G	0.001037	MT-ND1	protein_coding	missense_variant
	3528	MT:3528:C:T	.	C	T	0.001037	MT-ND1	protein_coding	synonymous_variant
	3531	MT:3531:G:A	rs368608393	G	A	0.008817	MT-ND1	protein_coding	synonymous_variant
	3535	MT:3535:T:C	.	T	C	0.002075	MT-ND1	protein_coding	synonymous_variant
	3537	MT:3537:A:G	.	A	G	0.004149	MT-ND1	protein_coding	synonymous_variant
	3546	MT:3546:C:T	.	C	T	0.003631	MT-ND1	protein_coding	synonymous_variant
	3552	MT:3552:T:A	rs28358587	T	A	0.007261	MT-ND1	protein_coding	synonymous_variant
	3603	MT:3603:C:T	.	C	T	0.002075	MT-ND1	protein_coding	synonymous_variant
	3618	MT:3618:T:C	.	T	C	0.001037	MT-ND1	protein_coding	synonymous_variant
	3636	MT:3636:C:T	.	C	T	0.001037	MT-ND1	protein_coding	-
	3644	MT:3644:T:C	.	T	C	0.01	MT-ND1	protein_coding	missense_variant
	3666	MT:3666:G:A	rs28357968	G	A	0.002593	MT-ND1	protein_coding	synonymous_variant
	3705	MT:3705:G:A	.	G	A	0.001037	MT-ND1	protein_coding	synonymous_variant
	3720	MT:3720:A:G	rs41355750	A	G	0.001037	MT-ND1	protein_coding	synonymous_variant
	3729	MT:3729:A:G	.	A	G	0.003631	MT-ND1	protein_coding	synonymous_variant
	3744	MT:3744:A:G	.	A	G	0.001037	MT-ND1	protein_coding	synonymous_variant
	3745	MT:3745:G:A	.	G	A	0.001556	MT-ND1	protein_coding	missense_variant
	3756	MT:3756:A:G	.	A	G	0.001556	MT-ND1	protein_coding	synonymous_variant
	3759	MT:3759:A:G	.	A	G	0.006743	MT-ND1	protein_coding	synonymous_variant
	3764	MT:3764:C:T	.	C	T	0.002075	MT-ND1	protein_coding	missense_variant
	3796	MT:3796:A:G	rs28357970	A	G	0.001556	MT-ND1	protein_coding	missense_variant
	3826	MT:3826:T:C	.	T	C	0.003631	MT-ND1	protein_coding	synonymous_variant
	3834	MT:3834:G:A	rs372080842	G	A	0.005187	MT-ND1	protein_coding	synonymous_variant
	3849	MT:3849:G:A	.	G	A	0.004149	MT-ND1	protein_coding	synonymous_variant
	3882	MT:3882:G:A	rs368898108	G	A	0.011	MT-ND1	protein_coding	synonymous_variant
	3915	MT:3915:G:A	rs41524046	G	A	0.001556	MT-ND1	protein_coding	synonymous_variant
	3960	MT:3960:C:T	.	C	T	0.004149	MT-ND1	protein_coding	synonymous_variant
	3970	MT:3970:C:T	rs28357973	C	T	0.064	MT-ND1	protein_coding	synonymous_variant
	3975	MT:3975:C:T	.	C	T	0.001037	MT-ND1	protein_coding	synonymous_variant
	3981	MT:3981:A:G	.	A	G	0.001037	MT-ND1	protein_coding	synonymous_variant
	3992	MT:3992:C:T	rs41402945	C	T	0.002075	MT-ND1	protein_coding	missense_variant
	4047	MT:4047:T:C	.	T	C	0.006224	MT-ND1	protein_coding	synonymous_variant
	4071	MT:4071:C:T	.	C	T	0.056	MT-ND1	protein_coding	synonymous_variant
	4086	MT:4086:C:T	.	C	T	0.013	MT-ND1	protein_coding	synonymous_variant
	4092	MT:4092:G:A	.	G	A	0.001037	MT-ND1	protein_coding	synonymous_variant
	4098	MT:4098:A:G	.	A	G	0.001556	MT-ND1	protein_coding	synonymous_variant
	4113	MT:4113:G:A	rs374117905	G	A	0.005187	MT-ND1	protein_coding	synonymous_variant
	4117	MT:4117:T:C	.	T	C	0.026	MT-ND1	protein_coding	synonymous_variant
	4129	MT:4129:A:G	rs201832206	A	G	0.001556	MT-ND1	protein_coding	missense_variant
	4136	MT:4136:A:G	rs199476121	A	G	0.001556	MT-ND1	protein_coding	missense_variant
	4140	MT:4140:C:T	.	C	T	0.003631	MT-ND1	protein_coding	synonymous_variant
	4164	MT:4164:A:G	.	A	G	0.043	MT-ND1	protein_coding	synonymous_variant
	4200	MT:4200:A:T	.	A	T	0.004668	MT-ND1	protein_coding	synonymous_variant
	4203	MT:4203:A:G	.	A	G	0.004149	MT-ND1	protein_coding	synonymous_variant
	4209	MT:4209:T:C	.	T	C	0.002593	MT-ND1	protein_coding	synonymous_variant
	4216	MT:4216:T:C	rs1599988	T	C	0.006224	MT-ND1	protein_coding	missense_variant
	4218	MT:4218:T:C	.	T	C	0.002075	MT-ND1	protein_coding	synonymous_variant
	4231	MT:4231:A:G	.	A	G	0.001037	MT-ND1	protein_coding	missense_variant
	4248	MT:4248:T:C	rs9326618	T	C	0.07	MT-ND1	protein_coding	synonymous_variant
	4254	MT:4254:T:C	.	T	C	0.001037	MT-ND1	protein_coding	synonymous_variant
	4313	MT:4313:T:C	.	T	C	0.002075	MT-TI	Mt_tRNA	non_coding_transcript_exon_variant
	4343	MT:4343:A:G	.	A	G	0.031	MT-TQ	Mt_tRNA	non_coding_transcript_exon_variant
	4353	MT:4353:T:C	.	T	C	0.001037	MT-TQ	Mt_tRNA	non_coding_transcript_exon_variant
	4386	MT:4386:T:C	.	T	C	0.074	MT-TQ	Mt_tRNA	non_coding_transcript_exon_variant
	4394	MT:4394:C:T	.	C	T	0.001037	MT-TQ	Mt_tRNA	non_coding_transcript_exon_variant
	4491	MT:4491:G:A	rs201172504	G	A	0.026	MT-ND2	protein_coding	missense_variant
	4502	MT:4502:T:C	.	T	C	0.001037	MT-ND2	protein_coding	synonymous_variant
	4505	MT:4505:C:T	.	C	T	0.012	MT-ND2	protein_coding	synonymous_variant
	4767	MT:4767:A:G	.	A	G	0.001037	MT-ND2	protein_coding	missense_variant
	4793	MT:4793:A:G	.	A	G	0.032	MT-ND2	protein_coding	synonymous_variant
	4820	MT:4820:G:A	rs28357977	G	A	0.037	MT-ND2	protein_coding	synonymous_variant
	4824	MT:4824:A:G	.	A	G	0.068	MT-ND2	protein_coding	missense_variant
	4833	MT:4833:A:G	.	A	G	0.073	MT-ND2	protein_coding	missense_variant
	4841	MT:4841:G:A	.	G	A	0.001037	MT-ND2	protein_coding	synonymous_variant
	4850	MT:4850:C:T	.	C	T	0.013	MT-ND2	protein_coding	synonymous_variant
	4859	MT:4859:T:C	.	T	C	0.007261	MT-ND2	protein_coding	synonymous_variant
	4883	MT:4883:C:T	rs200819199	C	T	0.401	MT-ND2	protein_coding	synonymous_variant
	4895	MT:4895:A:G	.	A	G	0.011	MT-ND2	protein_coding	synonymous_variant
	4907	MT:4907:T:C	.	T	C	0.002075	MT-ND2	protein_coding	synonymous_variant
	4926	MT:4926:C:T	rs28429662	C	T	0.001037	MT-ND2	protein_coding	missense_variant
	4958	MT:4958:A:G	.	A	G	0.073	MT-ND2	protein_coding	synonymous_variant
	4959	MT:4959:G:A	.	G	A	0.002593	MT-ND2	protein_coding	missense_variant
	4991	MT:4991:G:A	.	G	A	0.001037	MT-ND2	protein_coding	synonymous_variant
	5004	MT:5004:T:C	rs41419549	T	C	0.002075	MT-ND2	protein_coding	synonymous_variant
	5021	MT:5021:T:C	.	T	C	0.003112	MT-ND2	protein_coding	synonymous_variant
	5028	MT:5028:A:G	.	A	G	0.001556	MT-ND2	protein_coding	missense_variant
	5046	MT:5046:G:A	.	G	A	0.001037	MT-ND2	protein_coding	missense_variant
	5048	MT:5048:T:C	.	T	C	0.008299	MT-ND2	protein_coding	synonymous_variant
	5049	MT:5049:C:T	rs28494478	C	T	0.023	MT-ND2	protein_coding	synonymous_variant
	5051	MT:5051:A:G	.	A	G	0.002075	MT-ND2	protein_coding	synonymous_variant
	5054	MT:5054:G:A	rs28570593	G	A	0.001556	MT-ND2	protein_coding	synonymous_variant
	5074	MT:5074:T:C	.	T	C	0.001037	MT-ND2	protein_coding	missense_variant
	5084	MT:5084:A:G	.	A	G	0.002075	MT-ND2	protein_coding	synonymous_variant
	5086	MT:5086:C:T	.	C	T	0.001556	MT-ND2	protein_coding	missense_variant
	5096	MT:5096:T:C	.	T	C	0.001037	MT-ND2	protein_coding	synonymous_variant
	5108	MT:5108:T:C	.	T	C	0.076	MT-ND2	protein_coding	synonymous_variant
	5127	MT:5127:A:G	.	A	G	0.007261	MT-ND2	protein_coding	missense_variant
	5153	MT:5153:A:G	.	A	G	0.009336	MT-ND2	protein_coding	synonymous_variant
	5178	MT:5178:C:A	rs28357984	C	A	0.401	MT-ND2	protein_coding	missense_variant
	5186	MT:5186:A:C	.	A	C	0.001037	MT-ND2	protein_coding	missense_variant
	5231	MT:5231:G:A	rs371345850	G	A	0.045	MT-ND2	protein_coding	synonymous_variant
	5250	MT:5250:T:C	rs28643483	T	C	0.001037	MT-ND2	protein_coding	synonymous_variant
	5252	MT:5252:G:A	.	G	A	0.002075	MT-ND2	protein_coding	synonymous_variant
	5261	MT:5261:G:A	.	G	A	0.018	MT-ND2	protein_coding	synonymous_variant
	5262	MT:5262:G:A	rs370378529	G	A	0.001556	MT-ND2	protein_coding	missense_variant
	5263	MT:5263:C:T	rs41320049	C	T	0.004668	MT-ND2	protein_coding	missense_variant
	5301	MT:5301:A:G	rs199794187	A	G	0.036	MT-ND2	protein_coding	missense_variant
	5319	MT:5319:A:G	rs28456039	A	G	0.001037	MT-ND2	protein_coding	missense_variant
	5330	MT:5330:C:T	.	C	T	0.002593	MT-ND2	protein_coding	synonymous_variant
	5339	MT:5339:C:T	.	C	T	0.001037	MT-ND2	protein_coding	synonymous_variant
	5351	MT:5351:A:G	.	A	G	0.043	MT-ND2	protein_coding	synonymous_variant
	5375	MT:5375:C:T	.	C	T	0.001037	MT-ND2	protein_coding	synonymous_variant
	5417	MT:5417:G:A	.	G	A	0.07	MT-ND2	protein_coding	synonymous_variant
	5418	MT:5418:T:C	.	T	C	0.003112	MT-ND2	protein_coding	missense_variant
	5441	MT:5441:A:G	.	A	G	0.009855	MT-ND2	protein_coding	synonymous_variant
	5442	MT:5442:T:C	rs3020601	T	C	0.015	MT-ND2	protein_coding	missense_variant
	5460	MT:5460:G:A	rs3021088	G	A	0.05	MT-ND2	protein_coding	missense_variant
	5465	MT:5465:T:C	rs3902405	T	C	0.024	MT-ND2	protein_coding	synonymous_variant
	5466	MT:5466:A:G	.	A	G	0.004149	MT-ND2	protein_coding	missense_variant
	5474	MT:5474:A:G	.	A	G	0.001037	MT-ND2	protein_coding	synonymous_variant
	5483	MT:5483:T:C	.	T	C	0.001037	MT-ND2	protein_coding	synonymous_variant
	5492	MT:5492:T:C	rs377109345	T	C	0.001037	MT-ND2	protein_coding	synonymous_variant
	5493	MT:5493:T:C	.	T	C	0.001037	MT-ND2	protein_coding	missense_variant
	5498	MT:5498:A:G	.	A	G	0.002593	MT-ND2	protein_coding	synonymous_variant
	5539	MT:5539:A:G	.	A	G	0.001037	MT-TW	Mt_tRNA	non_coding_transcript_exon_variant
	5553	MT:5553:T:G	.	T	G	0.001556	MT-TW	Mt_tRNA	non_coding_transcript_exon_variant
	5554	MT:5554:C:T	.	C	T	0.001556	MT-TW	Mt_tRNA	non_coding_transcript_exon_variant
	5557	MT:5557:T:C	.	T	C	0.001037	MT-TW	Mt_tRNA	non_coding_transcript_exon_variant
	5580	MT:5580:T:C	.	T	C	0.001037	-	-	non_coding_region
	5584	MT:5584:A:G	.	A	G	0.002075	-	-	non_coding_region
	5585	MT:5585:G:A	.	G	A	0.009336	-	-	non_coding_region
	5587	MT:5587:T:C	.	T	C	0.001556	MT-TA	Mt_tRNA	non_coding_transcript_exon_variant
	5592	MT:5592:A:G	.	A	G	0.001556	MT-TA	Mt_tRNA	non_coding_transcript_exon_variant
	5601	MT:5601:C:T	.	C	T	0.034	MT-TA	Mt_tRNA	non_coding_transcript_exon_variant
	5628	MT:5628:T:C	.	T	C	0.002075	MT-TA	Mt_tRNA	non_coding_transcript_exon_variant
	5641	MT:5641:T:C	.	T	C	0.001037	MT-TA	Mt_tRNA	non_coding_transcript_exon_variant
	5673	MT:5673:T:C	.	T	C	0.001037	MT-TN	Mt_tRNA	non_coding_transcript_exon_variant
	5744	MT:5744:G:A	.	G	A	0.005705	-	-	non_coding_region
	5746	MT:5746:GA:G	.	GA	G	0.001556	-	-	non_coding_region
	5773	MT:5773:G:A	rs201932824	G	A	0.025	MT-TC	Mt_tRNA	non_coding_transcript_exon_variant
	5826	MT:5826:T:C	.	T	C	0.012	MT-TC/MT-TY	Mt_tRNA	non_coding_transcript_exon_variant
	5836	MT:5836:A:G	.	A	G	0.001556	MT-TY	Mt_tRNA	non_coding_transcript_exon_variant
	5892	MT:5892:T:C	.	T	C	0.001037	-	-	non_coding_region
	5913	MT:5913:G:A	rs201617272	G	A	0.003631	MT-CO1	protein_coding	missense_variant
	5927	MT:5927:C:T	.	C	T	0.001037	MT-CO1	protein_coding	-
	5951	MT:5951:A:G	rs7340122	A	G	0.001037	MT-CO1	protein_coding	synonymous_variant
	5957	MT:5957:A:G	.	A	G	0.001037	MT-CO1	protein_coding	synonymous_variant
	5957	MT:5957:A:T	.	A	T	0.001037	MT-CO1	protein_coding	-
	5964	MT:5964:T:C	.	T	C	0.005187	MT-CO1	protein_coding	synonymous_variant
	5978	MT:5978:A:G	.	A	G	0.004149	MT-CO1	protein_coding	synonymous_variant
	6005	MT:6005:C:T	.	C	T	0.002075	MT-CO1	protein_coding	synonymous_variant
	6011	MT:6011:T:C	.	T	C	0.001037	MT-CO1	protein_coding	synonymous_variant
	6018	MT:6018:G:A	.	G	A	0.002593	MT-CO1	protein_coding	missense_variant
	6026	MT:6026:G:A	rs41474553	G	A	0.002593	MT-CO1	protein_coding	synonymous_variant
	6040	MT:6040:A:G	.	A	G	0.005187	MT-CO1	protein_coding	missense_variant
	6047	MT:6047:A:G	.	A	G	0.001037	MT-CO1	protein_coding	synonymous_variant
	6053	MT:6053:C:T	.	C	T	0.003112	MT-CO1	protein_coding	synonymous_variant
	6086	MT:6086:T:C	.	T	C	0.004149	MT-CO1	protein_coding	synonymous_variant
	6125	MT:6125:A:G	.	A	G	0.001037	MT-CO1	protein_coding	synonymous_variant
	6164	MT:6164:C:T	.	C	T	0.002075	MT-CO1	protein_coding	synonymous_variant
	6167	MT:6167:T:G	rs28731388	T	G	0.003631	MT-CO1	protein_coding	synonymous_variant
	6179	MT:6179:G:A	.	G	A	0.006743	MT-CO1	protein_coding	synonymous_variant
	6182	MT:6182:G:A	rs372603549	G	A	0.001037	MT-CO1	protein_coding	synonymous_variant
	6185	MT:6185:T:C	rs1029272	T	C	0.00778	MT-CO1	protein_coding	synonymous_variant
	6216	MT:6216:T:C	.	T	C	0.005187	MT-CO1	protein_coding	synonymous_variant
	6221	MT:6221:T:C	rs370472320	T	C	0.005187	MT-CO1	protein_coding	synonymous_variant
	6239	MT:6239:G:A	.	G	A	0.001037	MT-CO1	protein_coding	synonymous_variant
	6249	MT:6249:G:A	.	G	A	0.002075	MT-CO1	protein_coding	missense_variant
	6253	MT:6253:T:C	rs200165736	T	C	0.011	MT-CO1	protein_coding	missense_variant
	6261	MT:6261:G:A	rs201262114	G	A	0.002593	MT-CO1	protein_coding	missense_variant
	6285	MT:6285:G:A	.	G	A	0.003112	MT-CO1	protein_coding	missense_variant
	6323	MT:6323:A:G	.	A	G	0.001037	MT-CO1	protein_coding	synonymous_variant
	6332	MT:6332:A:G	.	A	G	0.007261	MT-CO1	protein_coding	synonymous_variant
	6340	MT:6340:C:T	.	C	T	0.001037	MT-CO1	protein_coding	missense_variant
	6366	MT:6366:G:A	rs370673798	G	A	0.001556	MT-CO1	protein_coding	missense_variant
	6392	MT:6392:T:C	.	T	C	0.064	MT-CO1	protein_coding	synonymous_variant
	6410	MT:6410:C:T	.	C	T	0.007261	MT-CO1	protein_coding	synonymous_variant
	6413	MT:6413:T:C	rs28665937	T	C	0.028	MT-CO1	protein_coding	synonymous_variant
	6416	MT:6416:A:G	.	A	G	0.001556	MT-CO1	protein_coding	synonymous_variant
	6455	MT:6455:C:T	rs28516468	C	T	0.129	MT-CO1	protein_coding	synonymous_variant
	6480	MT:6480:G:A	rs199476128	G	A	0.001037	MT-CO1	protein_coding	missense_variant
	6524	MT:6524:T:C	.	T	C	0.001556	MT-CO1	protein_coding	synonymous_variant
	6531	MT:6531:C:T	.	C	T	0.001556	MT-CO1	protein_coding	synonymous_variant
	6533	MT:6533:A:G	.	A	G	0.002075	MT-CO1	protein_coding	synonymous_variant
	6614	MT:6614:T:C	rs28410416	T	C	0.001037	MT-CO1	protein_coding	synonymous_variant
	6620	MT:6620:T:C	.	T	C	0.009336	MT-CO1	protein_coding	synonymous_variant
	6638	MT:6638:T:C	.	T	C	0.001037	MT-CO1	protein_coding	synonymous_variant
	6644	MT:6644:C:T	.	C	T	0.001037	MT-CO1	protein_coding	synonymous_variant
	6671	MT:6671:T:C	rs1978028	T	C	0.003631	MT-CO1	protein_coding	synonymous_variant
	6680	MT:6680:T:C	rs41352249	T	C	0.044	MT-CO1	protein_coding	synonymous_variant
	6689	MT:6689:C:T	.	C	T	0.011	MT-CO1	protein_coding	synonymous_variant
	6710	MT:6710:A:G	.	A	G	0.002593	MT-CO1	protein_coding	synonymous_variant
	6719	MT:6719:T:C	rs28358872	T	C	0.004149	MT-CO1	protein_coding	synonymous_variant
	6737	MT:6737:A:G	.	A	G	0.013	MT-CO1	protein_coding	synonymous_variant
	6752	MT:6752:A:G	rs41332953	A	G	0.016	MT-CO1	protein_coding	synonymous_variant
	6758	MT:6758:T:C	.	T	C	0.001037	MT-CO1	protein_coding	synonymous_variant
	6836	MT:6836:C:T	.	C	T	0.002593	MT-CO1	protein_coding	synonymous_variant
	6852	MT:6852:G:A	.	G	A	0.001556	MT-CO1	protein_coding	missense_variant
	6890	MT:6890:A:G	.	A	G	0.002075	MT-CO1	protein_coding	synonymous_variant
	6899	MT:6899:G:A	.	G	A	0.001556	MT-CO1	protein_coding	synonymous_variant
	6932	MT:6932:A:G	.	A	G	0.001037	MT-CO1	protein_coding	synonymous_variant
	6941	MT:6941:T:C	.	T	C	0.001556	MT-CO1	protein_coding	synonymous_variant
	6956	MT:6956:T:C	rs374976634	T	C	0.001556	MT-CO1	protein_coding	synonymous_variant
	6962	MT:6962:G:A	rs1970771	G	A	0.055	MT-CO1	protein_coding	synonymous_variant
	6998	MT:6998:C:T	.	C	T	0.001037	MT-CO1	protein_coding	synonymous_variant
	7043	MT:7043:C:T	.	C	T	0.001556	MT-CO1	protein_coding	synonymous_variant
	7076	MT:7076:A:G	.	A	G	0.001037	MT-CO1	protein_coding	synonymous_variant
	7094	MT:7094:T:C	.	T	C	0.001037	MT-CO1	protein_coding	synonymous_variant
	7129	MT:7129:A:G	.	A	G	0.001037	MT-CO1	protein_coding	missense_variant
	7142	MT:7142:T:C	.	T	C	0.007261	MT-CO1	protein_coding	synonymous_variant
	7181	MT:7181:C:T	.	C	T	0.001037	MT-CO1	protein_coding	synonymous_variant
	7196	MT:7196:C:A	rs28358875	C	A	0.029	MT-CO1	protein_coding	synonymous_variant
	7214	MT:7214:C:T	.	C	T	0.001037	MT-CO1	protein_coding	synonymous_variant
	7220	MT:7220:T:C	.	T	C	0.002075	MT-CO1	protein_coding	synonymous_variant
	7244	MT:7244:C:T	.	C	T	0.001556	MT-CO1	protein_coding	synonymous_variant
	7250	MT:7250:A:G	.	A	G	0.003631	MT-CO1	protein_coding	synonymous_variant
	7269	MT:7269:G:A	.	G	A	0.001037	MT-CO1	protein_coding	missense_variant
	7270	MT:7270:T:C	.	T	C	0.008817	MT-CO1	protein_coding	missense_variant
	7279	MT:7279:T:C	.	T	C	0.001037	MT-CO1	protein_coding	missense_variant
	7299	MT:7299:A:G	.	A	G	0.001037	MT-CO1	protein_coding	missense_variant
	7304	MT:7304:A:G	.	A	G	0.001037	MT-CO1	protein_coding	synonymous_variant
	7309	MT:7309:T:C	.	T	C	0.001037	MT-CO1	protein_coding	missense_variant
	7337	MT:7337:G:A	.	G	A	0.006224	MT-CO1	protein_coding	synonymous_variant
	7340	MT:7340:G:A	.	G	A	0.001037	MT-CO1	protein_coding	synonymous_variant
	7364	MT:7364:A:G	rs376846215	A	G	0.001037	MT-CO1	protein_coding	synonymous_variant
	7372	MT:7372:T:C	.	T	C	0.001037	MT-CO1	protein_coding	missense_variant
	7389	MT:7389:T:C	rs9783095	T	C	0.007261	MT-CO1	protein_coding	missense_variant
	7403	MT:7403:A:G	.	A	G	0.006224	MT-CO1	protein_coding	synonymous_variant
	7430	MT:7430:A:G	rs28597765	A	G	0.001037	MT-CO1	protein_coding	synonymous_variant
	7598	MT:7598:G:A	rs386829009	G	A	0.005187	MT-CO2	protein_coding	missense_variant
	7600	MT:7600:G:A	.	G	A	0.033	MT-CO2	protein_coding	synonymous_variant
	7621	MT:7621:T:C	.	T	C	0.005705	MT-CO2	protein_coding	synonymous_variant
	7642	MT:7642:G:A	.	G	A	0.001556	MT-CO2	protein_coding	synonymous_variant
	7660	MT:7660:T:C	.	T	C	0.002075	MT-CO2	protein_coding	synonymous_variant
	7664	MT:7664:G:A	.	G	A	0.006743	MT-CO2	protein_coding	missense_variant
	7669	MT:7669:C:T	.	C	T	0.001037	MT-CO2	protein_coding	synonymous_variant
	7673	MT:7673:A:G	.	A	G	0.003112	MT-CO2	protein_coding	missense_variant
	7684	MT:7684:T:C	.	T	C	0.043	MT-CO2	protein_coding	synonymous_variant
	7702	MT:7702:G:A	.	G	A	0.001556	MT-CO2	protein_coding	synonymous_variant
	7711	MT:7711:T:C	.	T	C	0.001037	MT-CO2	protein_coding	synonymous_variant
	7738	MT:7738:T:C	.	T	C	0.002075	MT-CO2	protein_coding	synonymous_variant
	7741	MT:7741:T:C	.	T	C	0.001037	MT-CO2	protein_coding	synonymous_variant
	7746	MT:7746:A:G	.	A	G	0.001037	MT-CO2	protein_coding	missense_variant
	7762	MT:7762:G:A	.	G	A	0.002593	MT-CO2	protein_coding	synonymous_variant
	7775	MT:7775:G:A	.	G	A	0.002593	MT-CO2	protein_coding	missense_variant
	7796	MT:7796:A:G	.	A	G	0.002075	MT-CO2	protein_coding	missense_variant
	7805	MT:7805:G:A	.	G	A	0.002075	MT-CO2	protein_coding	missense_variant
	7822	MT:7822:A:G	.	A	G	0.004668	MT-CO2	protein_coding	synonymous_variant
	7828	MT:7828:A:G	.	A	G	0.00778	MT-CO2	protein_coding	synonymous_variant
	7830	MT:7830:G:A	.	G	A	0.001037	MT-CO2	protein_coding	missense_variant
	7843	MT:7843:A:G	.	A	G	0.001037	MT-CO2	protein_coding	synonymous_variant
	7852	MT:7852:G:A	.	G	A	0.003112	MT-CO2	protein_coding	synonymous_variant
	7853	MT:7853:G:A	rs199751156	G	A	0.044	MT-CO2	protein_coding	missense_variant
	7859	MT:7859:G:A	.	G	A	0.002593	MT-CO2	protein_coding	missense_variant
	7861	MT:7861:T:C	rs371324939	T	C	0.01	MT-CO2	protein_coding	synonymous_variant
	7867	MT:7867:C:T	.	C	T	0.035	MT-CO2	protein_coding	synonymous_variant
	7909	MT:7909:C:T	.	C	T	0.012	MT-CO2	protein_coding	synonymous_variant
	7912	MT:7912:G:A	.	G	A	0.005705	MT-CO2	protein_coding	synonymous_variant
	7927	MT:7927:C:T	.	C	T	0.003631	MT-CO2	protein_coding	synonymous_variant
	7961	MT:7961:T:C	.	T	C	0.003631	MT-CO2	protein_coding	synonymous_variant
	8020	MT:8020:G:A	.	G	A	0.108	MT-CO2	protein_coding	synonymous_variant
	8029	MT:8029:C:T	.	C	T	0.001556	MT-CO2	protein_coding	synonymous_variant
	8063	MT:8063:T:C	.	T	C	0.001556	MT-CO2	protein_coding	synonymous_variant
	8071	MT:8071:A:G	.	A	G	0.001037	MT-CO2	protein_coding	synonymous_variant
	8080	MT:8080:C:T	.	C	T	0.001037	MT-CO2	protein_coding	synonymous_variant
	8084	MT:8084:A:G	.	A	G	0.001037	MT-CO2	protein_coding	missense_variant
	8108	MT:8108:A:G	.	A	G	0.002075	MT-CO2	protein_coding	missense_variant
	8149	MT:8149:A:G	.	A	G	0.001037	MT-CO2	protein_coding	synonymous_variant
	8158	MT:8158:A:G	.	A	G	0.001556	MT-CO2	protein_coding	synonymous_variant
	8167	MT:8167:T:A	.	T	A	0.003631	MT-CO2	protein_coding	synonymous_variant
	8188	MT:8188:A:G	rs28651339	A	G	0.011	MT-CO2	protein_coding	synonymous_variant
	8200	MT:8200:T:C	.	T	C	0.035	MT-CO2	protein_coding	synonymous_variant
	8206	MT:8206:G:A	rs28358883	G	A	0.022	MT-CO2	protein_coding	synonymous_variant
	8224	MT:8224:A:G	.	A	G	0.001037	MT-CO2	protein_coding	synonymous_variant
	8230	MT:8230:C:T	.	C	T	0.001037	MT-CO2	protein_coding	synonymous_variant
	8251	MT:8251:G:A	rs3021089	G	A	0.02	MT-CO2	protein_coding	synonymous_variant
	8255	MT:8255:G:A	.	G	A	0.001037	MT-CO2	protein_coding	missense_variant
	8270	MT:8270:CACCCCCTCT:C	.	CACCCCCTCT	C	0.132	-	-	non_coding_region
	8270	MT:8270:C:CACCCCCTCT	.	C	CACCCCCTCT	0.001037	-	-	non_coding_region
	8270	MT:8270:CACCCCCTCTACCCCCTCT:*	.	CACCCCCTCTACCCCCTCT	*	0.001037	-	-	non_coding_region
	8289	MT:8289:A:G	.	A	G	0.001037	-	-	non_coding_region
	8291	MT:8291:A:G	.	A	G	0.004668	-	-	non_coding_region
	8296	MT:8296:A:G	rs118192102	A	G	0.006224	MT-TK	Mt_tRNA	non_coding_transcript_exon_variant
	8308	MT:8308:A:G	.	A	G	0.001556	MT-TK	Mt_tRNA	-
	8334	MT:8334:G:A	.	G	A	0.001037	MT-TK	Mt_tRNA	non_coding_transcript_exon_variant
	8348	MT:8348:A:G	.	A	G	0.001556	MT-TK	Mt_tRNA	non_coding_transcript_exon_variant
	8383	MT:8383:T:C	.	T	C	0.004668	MT-ATP8	protein_coding	synonymous_variant
	8392	MT:8392:G:A	.	G	A	0.005705	MT-ATP8	protein_coding	synonymous_variant
	8409	MT:8409:C:T	.	C	T	0.001556	MT-ATP8	protein_coding	missense_variant
	8414	MT:8414:C:T	rs28358884	C	T	0.366	MT-ATP8	protein_coding	missense_variant
	8419	MT:8419:T:C	.	T	C	0.004668	MT-ATP8	protein_coding	synonymous_variant
	8435	MT:8435:A:G	.	A	G	0.001037	MT-ATP8	protein_coding	missense_variant
	8440	MT:8440:A:G	.	A	G	0.001037	MT-ATP8	protein_coding	synonymous_variant
	8450	MT:8450:T:C	.	T	C	0.009855	MT-ATP8	protein_coding	synonymous_variant
	8459	MT:8459:A:G	.	A	G	0.002593	MT-ATP8	protein_coding	missense_variant
	8473	MT:8473:T:C	rs371116290	T	C	0.078	MT-ATP8	protein_coding	synonymous_variant
	8485	MT:8485:G:A	rs369661971	G	A	0.002593	MT-ATP8	protein_coding	synonymous_variant
	8486	MT:8486:C:T	.	C	T	0.001037	MT-ATP8	protein_coding	missense_variant
	8563	MT:8563:A:G	.	A	G	0.049	MT-ATP6	protein_coding	missense_variant
	8573	MT:8573:G:A	.	G	A	0.001556	MT-ATP6	protein_coding	missense_variant
	8577	MT:8577:A:G	.	A	G	0.001037	MT-ATP6	protein_coding	synonymous_variant
	8580	MT:8580:C:T	.	C	T	0.001556	MT-ATP6	protein_coding	synonymous_variant
	8581	MT:8581:G:A	.	G	A	0.001556	MT-ATP6	protein_coding	missense_variant
	8584	MT:8584:G:A	rs3135028	G	A	0.055	MT-ATP6	protein_coding	missense_variant
	8595	MT:8595:C:T	rs372365688	C	T	0.003631	MT-ATP6	protein_coding	synonymous_variant
	8618	MT:8618:T:C	rs28358885	T	C	0.001556	MT-ATP6	protein_coding	missense_variant
	8628	MT:8628:C:T	.	C	T	0.007261	MT-ATP6	protein_coding	synonymous_variant
	8639	MT:8639:T:C	rs200047468	T	C	0.002075	MT-ATP6	protein_coding	missense_variant
	8645	MT:8645:A:G	.	A	G	0.001037	MT-ATP6	protein_coding	missense_variant
	8654	MT:8654:T:C	rs200811540	T	C	0.001037	MT-ATP6	protein_coding	missense_variant
	8659	MT:8659:A:G	.	A	G	0.003631	MT-ATP6	protein_coding	missense_variant
	8683	MT:8683:A:G	.	A	G	0.001037	MT-ATP6	protein_coding	missense_variant
	8684	MT:8684:C:T	rs201336180	C	T	0.006743	MT-ATP6	protein_coding	missense_variant
	8701	MT:8701:A:G	rs2000975	A	G	0.636	MT-ATP6	protein_coding	missense_variant
	8705	MT:8705:T:C	.	T	C	0.001556	MT-ATP6	protein_coding	missense_variant
	8727	MT:8727:C:T	.	C	T	0.001037	MT-ATP6	protein_coding	synonymous_variant
	8730	MT:8730:A:G	.	A	G	0.001556	MT-ATP6	protein_coding	synonymous_variant
	8762	MT:8762:T:C	.	T	C	0.005705	MT-ATP6	protein_coding	missense_variant
	8764	MT:8764:G:A	.	G	A	0.007261	MT-ATP6	protein_coding	missense_variant
	8784	MT:8784:A:G	rs3094283	A	G	0.009855	MT-ATP6	protein_coding	synonymous_variant
	8793	MT:8793:T:C	.	T	C	0.004668	MT-ATP6	protein_coding	synonymous_variant
	8794	MT:8794:C:T	rs2298007	C	T	0.067	MT-ATP6	protein_coding	missense_variant
	8829	MT:8829:C:T	rs2000976	C	T	0.022	MT-ATP6	protein_coding	synonymous_variant
	8945	MT:8945:T:C	.	T	C	0.001037	MT-ATP6	protein_coding	missense_variant
	8962	MT:8962:A:G	.	A	G	0.006224	MT-ATP6	protein_coding	missense_variant
	8964	MT:8964:C:T	.	C	T	0.084	MT-ATP6	protein_coding	synonymous_variant
	8986	MT:8986:A:G	.	A	G	0.001037	MT-ATP6	protein_coding	missense_variant
	8991	MT:8991:C:T	.	C	T	0.001037	MT-ATP6	protein_coding	synonymous_variant
	8994	MT:8994:G:A	rs28358887	G	A	0.001037	MT-ATP6	protein_coding	synonymous_variant
	8998	MT:8998:G:A	rs376792657	G	A	0.001037	MT-ATP6	protein_coding	missense_variant
	9004	MT:9004:C:T	.	C	T	0.006743	MT-ATP6	protein_coding	synonymous_variant
	9037	MT:9037:A:G	.	A	G	0.001037	MT-ATP6	protein_coding	missense_variant
	9039	MT:9039:G:A	.	G	A	0.001037	MT-ATP6	protein_coding	synonymous_variant
	9041	MT:9041:A:G	.	A	G	0.001556	MT-ATP6	protein_coding	missense_variant
	9053	MT:9053:G:A	rs199646902	G	A	0.014	MT-ATP6	protein_coding	missense_variant
	9055	MT:9055:G:A	rs200191755	G	A	0.002075	MT-ATP6	protein_coding	missense_variant
	9064	MT:9064:G:A	.	G	A	0.001556	MT-ATP6	protein_coding	missense_variant
	9069	MT:9069:A:G	.	A	G	0.001556	MT-ATP6	protein_coding	synonymous_variant
	9071	MT:9071:C:T	.	C	T	0.001556	MT-ATP6	protein_coding	missense_variant
	9090	MT:9090:T:C	.	T	C	0.015	MT-ATP6	protein_coding	synonymous_variant
	9092	MT:9092:C:T	.	C	T	0.001037	MT-ATP6	protein_coding	missense_variant
	9099	MT:9099:C:A	.	C	A	0.003112	MT-ATP6	protein_coding	missense_variant
	9109	MT:9109:A:G	.	A	G	0.003112	MT-ATP6	protein_coding	missense_variant
	9112	MT:9112:C:A	.	C	A	0.001037	MT-ATP6	protein_coding	missense_variant
	9115	MT:9115:A:G	.	A	G	0.001556	MT-ATP6	protein_coding	missense_variant
	9116	MT:9116:T:C	.	T	C	0.001037	MT-ATP6	protein_coding	missense_variant
	9120	MT:9120:A:G	rs2298009	A	G	0.002075	MT-ATP6	protein_coding	synonymous_variant
	9123	MT:9123:G:A	rs28358270	G	A	0.024	MT-ATP6	protein_coding	synonymous_variant
	9128	MT:9128:T:C	rs199732761	T	C	0.002075	MT-ATP6	protein_coding	missense_variant
	9145	MT:9145:G:A	.	G	A	0.001037	MT-ATP6	protein_coding	missense_variant
	9162	MT:9162:C:T	.	C	T	0.001037	MT-ATP6	protein_coding	synonymous_variant
	9165	MT:9165:T:C	.	T	C	0.006743	MT-ATP6	protein_coding	synonymous_variant
	9180	MT:9180:A:G	rs2298011	A	G	0.03	MT-ATP6	protein_coding	synonymous_variant
	9182	MT:9182:G:A	.	G	A	0.001556	MT-ATP6	protein_coding	missense_variant
	9187	MT:9187:T:C	.	T	C	0.002075	MT-ATP6	protein_coding	missense_variant
	9210	MT:9210:A:G	.	A	G	0.001037	MT-CO3	protein_coding	missense_variant
	9212	MT:9212:C:T	.	C	T	0.002075	MT-CO3	protein_coding	synonymous_variant
	9214	MT:9214:A:G	.	A	G	0.001037	MT-CO3	protein_coding	missense_variant
	9230	MT:9230:T:C	.	T	C	0.001037	MT-CO3	protein_coding	synonymous_variant
	9242	MT:9242:A:G	.	A	G	0.024	MT-CO3	protein_coding	synonymous_variant
	9254	MT:9254:A:G	.	A	G	0.014	MT-CO3	protein_coding	synonymous_variant
	9266	MT:9266:G:A	.	G	A	0.001037	MT-CO3	protein_coding	synonymous_variant
	9284	MT:9284:A:G	.	A	G	0.001556	MT-CO3	protein_coding	synonymous_variant
	9296	MT:9296:C:T	.	C	T	0.062	MT-CO3	protein_coding	synonymous_variant
	9299	MT:9299:A:G	.	A	G	0.012	MT-CO3	protein_coding	synonymous_variant
	9300	MT:9300:G:A	rs371745772	G	A	0.002593	MT-CO3	protein_coding	missense_variant
	9355	MT:9355:A:G	.	A	G	0.002075	MT-CO3	protein_coding	missense_variant
	9362	MT:9362:A:G	.	A	G	0.001556	MT-CO3	protein_coding	synonymous_variant
	9377	MT:9377:A:G	rs28380140	A	G	0.035	MT-CO3	protein_coding	synonymous_variant
	9380	MT:9380:G:A	.	G	A	0.002593	MT-CO3	protein_coding	synonymous_variant
	9389	MT:9389:A:G	rs28462217	A	G	0.002075	MT-CO3	protein_coding	synonymous_variant
	9431	MT:9431:C:T	.	C	T	0.004668	MT-CO3	protein_coding	synonymous_variant
	9467	MT:9467:T:C	.	T	C	0.001037	MT-CO3	protein_coding	synonymous_variant
	9477	MT:9477:G:A	rs2853825	G	A	0.001556	MT-CO3	protein_coding	missense_variant
	9495	MT:9495:T:C	.	T	C	0.002075	MT-CO3	protein_coding	missense_variant
	9536	MT:9536:C:T	.	C	T	0.005187	MT-CO3	protein_coding	synonymous_variant
	9540	MT:9540:T:C	rs2248727	T	C	0.668	MT-CO3	protein_coding	synonymous_variant
	9545	MT:9545:A:G	.	A	G	0.009336	MT-CO3	protein_coding	synonymous_variant
	9548	MT:9548:G:A	.	G	A	0.013	MT-CO3	protein_coding	synonymous_variant
	9554	MT:9554:G:A	.	G	A	0.002075	MT-CO3	protein_coding	synonymous_variant
	9569	MT:9569:C:T	.	C	T	0.002593	MT-CO3	protein_coding	synonymous_variant
	9575	MT:9575:G:A	rs372078920	G	A	0.033	MT-CO3	protein_coding	synonymous_variant
	9615	MT:9615:T:C	.	T	C	0.001556	MT-CO3	protein_coding	synonymous_variant
	9636	MT:9636:A:G	.	A	G	0.001037	MT-CO3	protein_coding	missense_variant
	9650	MT:9650:C:T	.	C	T	0.002075	MT-CO3	protein_coding	synonymous_variant
	9655	MT:9655:G:A	.	G	A	0.001037	MT-CO3	protein_coding	missense_variant
	9656	MT:9656:T:C	.	T	C	0.001556	MT-CO3	protein_coding	synonymous_variant
	9667	MT:9667:A:G	rs41482146	A	G	0.004668	MT-CO3	protein_coding	missense_variant
	9670	MT:9670:A:G	.	A	G	0.002075	MT-CO3	protein_coding	missense_variant
	9711	MT:9711:C:T	.	C	T	0.006224	MT-CO3	protein_coding	synonymous_variant
	9750	MT:9750:T:C	.	T	C	0.003112	MT-CO3	protein_coding	missense_variant
	9755	MT:9755:G:A	rs2856985	G	A	0.02	MT-CO3	protein_coding	synonymous_variant
	9758	MT:9758:T:C	.	T	C	0.001037	MT-CO3	protein_coding	synonymous_variant
	9797	MT:9797:T:C	.	T	C	0.004149	MT-CO3	protein_coding	synonymous_variant
	9801	MT:9801:G:A	.	G	A	0.001037	MT-CO3	protein_coding	missense_variant
	9804	MT:9804:G:A	rs200613617	G	A	0.002593	MT-CO3	protein_coding	missense_variant
	9812	MT:9812:C:T	.	C	T	0.001556	MT-CO3	protein_coding	synonymous_variant
	9824	MT:9824:T:A	.	T	A	0.084	MT-CO3	protein_coding	synonymous_variant
	9824	MT:9824:T:C	rs28411821	T	C	0.129	MT-CO3	protein_coding	synonymous_variant
	9833	MT:9833:T:C	rs3902407	T	C	0.003112	MT-CO3	protein_coding	synonymous_variant
	9856	MT:9856:T:C	.	T	C	0.001037	MT-CO3	protein_coding	missense_variant
	9899	MT:9899:T:C	rs41345446	T	C	0.001556	MT-CO3	protein_coding	synonymous_variant
	9903	MT:9903:T:C	rs199999390	T	C	0.001037	MT-CO3	protein_coding	missense_variant
	9921	MT:9921:G:A	.	G	A	0.002075	MT-CO3	protein_coding	missense_variant
	9923	MT:9923:C:T	.	C	T	0.001037	MT-CO3	protein_coding	synonymous_variant
	9932	MT:9932:G:A	rs377610479	G	A	0.003631	MT-CO3	protein_coding	synonymous_variant
	9947	MT:9947:G:A	.	G	A	0.004149	MT-CO3	protein_coding	synonymous_variant
	9950	MT:9950:T:C	rs3134801	T	C	0.028	MT-CO3	protein_coding	synonymous_variant
	9956	MT:9956:A:G	.	A	G	0.001037	MT-CO3	protein_coding	synonymous_variant
	9957	MT:9957:T:C	.	T	C	0.001037	MT-CO3	protein_coding	missense_variant
	9962	MT:9962:G:A	.	G	A	0.004149	MT-CO3	protein_coding	synonymous_variant
	9966	MT:9966:G:A	rs200809063	G	A	0.002593	MT-CO3	protein_coding	missense_variant
	9977	MT:9977:T:C	.	T	C	0.001556	MT-CO3	protein_coding	synonymous_variant
	9983	MT:9983:A:G	.	A	G	0.001037	MT-CO3	protein_coding	synonymous_variant
	10005	MT:10005:A:G	.	A	G	0.005187	MT-TG	Mt_tRNA	non_coding_transcript_exon_variant
	10007	MT:10007:T:C	rs201906571	T	C	0.001556	MT-TG	Mt_tRNA	non_coding_transcript_exon_variant
	10031	MT:10031:T:C	rs200048690	T	C	0.002075	MT-TG	Mt_tRNA	non_coding_transcript_exon_variant
	10084	MT:10084:T:C	rs41487950	T	C	0.00778	MT-ND3	protein_coding	missense_variant
	10103	MT:10103:A:G	.	A	G	0.001556	MT-ND3	protein_coding	synonymous_variant
	10104	MT:10104:C:T	.	C	T	0.017	MT-ND3	protein_coding	synonymous_variant
	10172	MT:10172:G:A	.	G	A	0.003112	MT-ND3	protein_coding	synonymous_variant
	10181	MT:10181:C:T	.	C	T	0.022	MT-ND3	protein_coding	synonymous_variant
	10190	MT:10190:A:G	.	A	G	0.001556	MT-ND3	protein_coding	synonymous_variant
	10192	MT:10192:C:T	.	C	T	0.001556	MT-ND3	protein_coding	missense_variant
	10208	MT:10208:T:C	.	T	C	0.006224	MT-ND3	protein_coding	synonymous_variant
	10211	MT:10211:C:T	.	C	T	0.002593	MT-ND3	protein_coding	synonymous_variant
	10235	MT:10235:T:C	.	T	C	0.002075	MT-ND3	protein_coding	synonymous_variant
	10237	MT:10237:T:C	.	T	C	0.001037	MT-ND3	protein_coding	missense_variant
	10238	MT:10238:T:C	rs28358275	T	C	0.019	MT-ND3	protein_coding	synonymous_variant
	10274	MT:10274:T:C	.	T	C	0.001556	MT-ND3	protein_coding	synonymous_variant
	10310	MT:10310:G:A	rs41467651	G	A	0.077	MT-ND3	protein_coding	synonymous_variant
	10320	MT:10320:G:A	.	G	A	0.003631	MT-ND3	protein_coding	missense_variant
	10325	MT:10325:G:A	.	G	A	0.004149	MT-ND3	protein_coding	synonymous_variant
	10345	MT:10345:T:C	rs201397417	T	C	0.04	MT-ND3	protein_coding	missense_variant
	10373	MT:10373:G:A	rs28358277	G	A	0.005187	MT-ND3	protein_coding	synonymous_variant
	10379	MT:10379:A:G	.	A	G	0.002075	MT-ND3	protein_coding	synonymous_variant
	10397	MT:10397:A:G	.	A	G	0.038	MT-ND3	protein_coding	synonymous_variant
	10398	MT:10398:A:G	rs2853826	A	G	0.71	MT-ND3	protein_coding	missense_variant
	10400	MT:10400:C:T	rs28358278	C	T	0.667	MT-ND3	protein_coding	synonymous_variant
	10410	MT:10410:T:C	rs200478835	T	C	0.055	MT-TR	Mt_tRNA	non_coding_transcript_exon_variant
	10411	MT:10411:A:G	.	A	G	0.002593	MT-TR	Mt_tRNA	non_coding_transcript_exon_variant
	10427	MT:10427:G:A	.	G	A	0.002593	MT-TR	Mt_tRNA	non_coding_transcript_exon_variant
	10463	MT:10463:T:C	rs28358279	T	C	0.002075	MT-TR	Mt_tRNA	non_coding_transcript_exon_variant
	10481	MT:10481:T:C	.	T	C	0.001556	MT-ND4L	protein_coding	synonymous_variant
	10535	MT:10535:T:C	.	T	C	0.00778	MT-ND4L	protein_coding	synonymous_variant
	10586	MT:10586:G:A	rs28358281	G	A	0.008299	MT-ND4L	protein_coding	synonymous_variant
	10589	MT:10589:G:A	rs2853487	G	A	0.003631	MT-ND4L	protein_coding	synonymous_variant
	10598	MT:10598:A:G	.	A	G	0.001037	MT-ND4L	protein_coding	synonymous_variant
	10601	MT:10601:T:C	rs370873805	T	C	0.002593	MT-ND4L	protein_coding	synonymous_variant
	10607	MT:10607:C:T	.	C	T	0.022	MT-ND4L	protein_coding	synonymous_variant
	10609	MT:10609:T:C	rs200487531	T	C	0.052	MT-ND4L	protein_coding	missense_variant
	10637	MT:10637:C:T	.	C	T	0.004149	MT-ND4L	protein_coding	synonymous_variant
	10640	MT:10640:T:C	.	T	C	0.001037	MT-ND4L	protein_coding	synonymous_variant
	10646	MT:10646:G:A	.	G	A	0.007261	MT-ND4L	protein_coding	synonymous_variant
	10654	MT:10654:C:T	.	C	T	0.001037	MT-ND4L	protein_coding	missense_variant
	10685	MT:10685:G:A	.	G	A	0.006224	MT-ND4L	protein_coding	synonymous_variant
	10700	MT:10700:A:G	.	A	G	0.001556	MT-ND4L	protein_coding	synonymous_variant
	10750	MT:10750:A:G	rs372297272	A	G	0.001037	MT-ND4L	protein_coding	missense_variant
	10757	MT:10757:C:T	.	C	T	0.001037	MT-ND4L	protein_coding	synonymous_variant
	10790	MT:10790:T:C	rs28488153	T	C	0.002593	MT-ND4	protein_coding	synonymous_variant
	10801	MT:10801:G:A	.	G	A	0.029	MT-ND4	protein_coding	synonymous_variant
	10861	MT:10861:T:C	.	T	C	0.001037	MT-ND4	protein_coding	synonymous_variant
	10873	MT:10873:T:C	rs2857284	T	C	0.667	MT-ND4	protein_coding	synonymous_variant
	10876	MT:10876:A:G	.	A	G	0.001556	MT-ND4	protein_coding	synonymous_variant
	10882	MT:10882:T:C	rs28589650	T	C	0.001556	MT-ND4	protein_coding	synonymous_variant
	10915	MT:10915:T:C	rs2857285	T	C	0.004668	MT-ND4	protein_coding	synonymous_variant
	10976	MT:10976:C:T	.	C	T	0.034	MT-ND4	protein_coding	synonymous_variant
	10978	MT:10978:A:G	.	A	G	0.001556	MT-ND4	protein_coding	synonymous_variant
	11009	MT:11009:T:C	.	T	C	0.001037	MT-ND4	protein_coding	synonymous_variant
	11011	MT:11011:A:G	.	A	G	0.001037	MT-ND4	protein_coding	synonymous_variant
	11016	MT:11016:G:A	.	G	A	0.024	MT-ND4	protein_coding	missense_variant
	11017	MT:11017:T:C	rs28594904	T	C	0.065	MT-ND4	protein_coding	synonymous_variant
	11020	MT:11020:A:G	.	A	G	0.001037	MT-ND4	protein_coding	synonymous_variant
	11050	MT:11050:T:C	.	T	C	0.001037	MT-ND4	protein_coding	synonymous_variant
	11053	MT:11053:A:G	.	A	G	0.001037	MT-ND4	protein_coding	synonymous_variant
	11061	MT:11061:C:T	.	C	T	0.001556	MT-ND4	protein_coding	missense_variant
	11065	MT:11065:A:G	.	A	G	0.003631	MT-ND4	protein_coding	synonymous_variant
	11084	MT:11084:A:G	rs199476113	A	G	0.065	MT-ND4	protein_coding	missense_variant
	11092	MT:11092:A:G	.	A	G	0.001556	MT-ND4	protein_coding	synonymous_variant
	11146	MT:11146:C:T	rs3134800	C	T	0.009855	MT-ND4	protein_coding	synonymous_variant
	11149	MT:11149:G:A	.	G	A	0.003631	MT-ND4	protein_coding	synonymous_variant
	11150	MT:11150:G:A	.	G	A	0.003112	MT-ND4	protein_coding	missense_variant
	11151	MT:11151:C:T	.	C	T	0.004668	MT-ND4	protein_coding	missense_variant
	11152	MT:11152:T:C	.	T	C	0.001556	MT-ND4	protein_coding	synonymous_variant
	11167	MT:11167:A:G	rs377109096	A	G	0.004668	MT-ND4	protein_coding	synonymous_variant
	11176	MT:11176:G:A	rs2853490	G	A	0.001037	MT-ND4	protein_coding	synonymous_variant
	11188	MT:11188:G:A	.	G	A	0.001037	MT-ND4	protein_coding	synonymous_variant
	11204	MT:11204:T:C	rs201803443	T	C	0.001556	MT-ND4	protein_coding	missense_variant
	11215	MT:11215:C:T	.	C	T	0.059	MT-ND4	protein_coding	synonymous_variant
	11218	MT:11218:C:T	.	C	T	0.001037	MT-ND4	protein_coding	synonymous_variant
	11253	MT:11253:T:C	rs200145866	T	C	0.001037	MT-ND4	protein_coding	missense_variant
	11255	MT:11255:T:C	.	T	C	0.006743	MT-ND4	protein_coding	missense_variant
	11257	MT:11257:C:T	rs377469212	C	T	0.001037	MT-ND4	protein_coding	synonymous_variant
	11272	MT:11272:A:G	.	A	G	0.001037	MT-ND4	protein_coding	synonymous_variant
	11287	MT:11287:T:C	.	T	C	0.001556	MT-ND4	protein_coding	synonymous_variant
	11314	MT:11314:A:G	.	A	G	0.002075	MT-ND4	protein_coding	synonymous_variant
	11339	MT:11339:T:C	rs55944643	T	C	0.002075	MT-ND4	protein_coding	synonymous_variant
	11368	MT:11368:T:C	.	T	C	0.004149	MT-ND4	protein_coding	synonymous_variant
	11383	MT:11383:T:C	.	T	C	0.003112	MT-ND4	protein_coding	synonymous_variant
	11386	MT:11386:T:C	.	T	C	0.001037	MT-ND4	protein_coding	synonymous_variant
	11389	MT:11389:C:T	.	C	T	0.001037	MT-ND4	protein_coding	synonymous_variant
	11437	MT:11437:T:C	.	T	C	0.006224	MT-ND4	protein_coding	synonymous_variant
	11518	MT:11518:G:A	.	G	A	0.001556	MT-ND4	protein_coding	synonymous_variant
	11536	MT:11536:C:T	.	C	T	0.049	MT-ND4	protein_coding	synonymous_variant
	11611	MT:11611:G:A	.	G	A	0.001037	MT-ND4	protein_coding	synonymous_variant
	11647	MT:11647:C:T	.	C	T	0.041	MT-ND4	protein_coding	synonymous_variant
	11665	MT:11665:C:T	rs28631764	C	T	0.013	MT-ND4	protein_coding	synonymous_variant
	11696	MT:11696:G:A	rs200873900	G	A	0.01	MT-ND4	protein_coding	missense_variant
	11701	MT:11701:T:C	.	T	C	0.003631	MT-ND4	protein_coding	synonymous_variant
	11722	MT:11722:T:C	rs28471078	T	C	0.013	MT-ND4	protein_coding	synonymous_variant
	11764	MT:11764:A:G	.	A	G	0.001037	MT-ND4	protein_coding	synonymous_variant
	11770	MT:11770:T:C	.	T	C	0.001037	MT-ND4	protein_coding	synonymous_variant
	11782	MT:11782:C:T	.	C	T	0.002075	MT-ND4	protein_coding	synonymous_variant
	11794	MT:11794:T:C	.	T	C	0.001037	MT-ND4	protein_coding	synonymous_variant
	11809	MT:11809:T:C	.	T	C	0.001037	MT-ND4	protein_coding	synonymous_variant
	11815	MT:11815:C:A	.	C	A	0.003631	MT-ND4	protein_coding	synonymous_variant
	11824	MT:11824:A:G	.	A	G	0.001037	MT-ND4	protein_coding	synonymous_variant
	11827	MT:11827:T:C	.	T	C	0.001037	MT-ND4	protein_coding	synonymous_variant
	11852	MT:11852:G:A	rs373915038	G	A	0.001037	MT-ND4	protein_coding	missense_variant
	11864	MT:11864:T:C	.	T	C	0.001037	MT-ND4	protein_coding	synonymous_variant
	11869	MT:11869:C:T	.	C	T	0.001037	MT-ND4	protein_coding	synonymous_variant
	11881	MT:11881:C:T	.	C	T	0.001037	MT-ND4	protein_coding	synonymous_variant
	11884	MT:11884:A:G	.	A	G	0.002075	MT-ND4	protein_coding	synonymous_variant
	11887	MT:11887:G:A	.	G	A	0.001037	MT-ND4	protein_coding	synonymous_variant
	11914	MT:11914:G:A	rs2853496	G	A	0.06	MT-ND4	protein_coding	synonymous_variant
	11914	MT:11914:G:C	rs2853496	G	C	0.001037	MT-ND4	protein_coding	synonymous_variant
	11925	MT:11925:C:T	.	C	T	0.001037	MT-ND4	protein_coding	missense_variant
	11930	MT:11930:A:G	.	A	G	0.001556	MT-ND4	protein_coding	missense_variant
	11944	MT:11944:T:C	rs3087901	T	C	0.021	MT-ND4	protein_coding	synonymous_variant
	11950	MT:11950:A:G	.	A	G	0.001037	MT-ND4	protein_coding	synonymous_variant
	11959	MT:11959:A:G	.	A	G	0.002593	MT-ND4	protein_coding	synonymous_variant
	11963	MT:11963:G:A	rs201803948	G	A	0.017	MT-ND4	protein_coding	missense_variant
	11969	MT:11969:G:A	rs28359169	G	A	0.01	MT-ND4	protein_coding	missense_variant
	11986	MT:11986:C:T	.	C	T	0.001037	MT-ND4	protein_coding	synonymous_variant
	12007	MT:12007:G:A	rs2853497	G	A	0.001556	MT-ND4	protein_coding	synonymous_variant
	12026	MT:12026:A:G	rs202136725	A	G	0.021	MT-ND4	protein_coding	missense_variant
	12033	MT:12033:A:G	.	A	G	0.001037	MT-ND4	protein_coding	missense_variant
	12040	MT:12040:A:G	.	A	G	0.001037	MT-ND4	protein_coding	synonymous_variant
	12088	MT:12088:C:T	.	C	T	0.005187	MT-ND4	protein_coding	synonymous_variant
	12091	MT:12091:T:C	rs28415973	T	C	0.013	MT-ND4	protein_coding	synonymous_variant
	12112	MT:12112:C:T	.	C	T	0.001037	MT-ND4	protein_coding	synonymous_variant
	12135	MT:12135:C:T	.	C	T	0.002075	MT-ND4	protein_coding	missense_variant
	12172	MT:12172:A:G	.	A	G	0.008299	MT-TH	Mt_tRNA	non_coding_transcript_exon_variant
	12189	MT:12189:T:C	rs28505538	T	C	0.001037	MT-TH	Mt_tRNA	non_coding_transcript_exon_variant
	12192	MT:12192:G:A	rs3134560	G	A	0.009855	MT-TH	Mt_tRNA	non_coding_transcript_exon_variant
	12234	MT:12234:A:G	.	A	G	0.005187	MT-TS2	Mt_tRNA	non_coding_transcript_exon_variant
	12245	MT:12245:T:C	.	T	C	0.001037	MT-TS2	Mt_tRNA	non_coding_transcript_exon_variant
	12311	MT:12311:T:C	rs201754056	T	C	0.013	MT-TL2	Mt_tRNA	non_coding_transcript_exon_variant
	12338	MT:12338:T:C	rs201863060	T	C	0.00778	MT-ND5	protein_coding	start_lost
	12351	MT:12351:T:C	.	T	C	0.002075	MT-ND5	protein_coding	synonymous_variant
	12354	MT:12354:T:C	.	T	C	0.005705	MT-ND5	protein_coding	synonymous_variant
	12358	MT:12358:A:G	rs201027657	A	G	0.05	MT-ND5	protein_coding	missense_variant
	12361	MT:12361:A:G	rs3134561	A	G	0.022	MT-ND5	protein_coding	missense_variant
	12372	MT:12372:G:A	rs2853499	G	A	0.048	MT-ND5	protein_coding	synonymous_variant
	12373	MT:12373:A:G	rs369716023	A	G	0.001556	MT-ND5	protein_coding	missense_variant
	12379	MT:12379:C:T	.	C	T	0.001556	MT-ND5	protein_coding	synonymous_variant
	12396	MT:12396:T:C	.	T	C	0.005187	MT-ND5	protein_coding	synonymous_variant
	12397	MT:12397:A:G	rs200890363	A	G	0.001037	MT-ND5	protein_coding	missense_variant
	12405	MT:12405:C:T	.	C	T	0.044	MT-ND5	protein_coding	synonymous_variant
	12406	MT:12406:G:A	rs28617389	G	A	0.053	MT-ND5	protein_coding	missense_variant
	12408	MT:12408:T:C	.	T	C	0.001556	MT-ND5	protein_coding	synonymous_variant
	12438	MT:12438:T:A	.	T	A	0.001037	MT-ND5	protein_coding	missense_variant
	12471	MT:12471:T:C	.	T	C	0.001037	MT-ND5	protein_coding	synonymous_variant
	12501	MT:12501:G:A	rs28397767	G	A	0.009336	MT-ND5	protein_coding	synonymous_variant
	12505	MT:12505:C:T	.	C	T	0.001556	MT-ND5	protein_coding	synonymous_variant
	12534	MT:12534:A:G	.	A	G	0.001037	MT-ND5	protein_coding	synonymous_variant
	12549	MT:12549:C:T	.	C	T	0.003631	MT-ND5	protein_coding	synonymous_variant
	12561	MT:12561:G:A	rs28759201	G	A	0.002593	MT-ND5	protein_coding	synonymous_variant
	12564	MT:12564:C:T	.	C	T	0.001037	MT-ND5	protein_coding	synonymous_variant
	12579	MT:12579:A:G	.	A	G	0.001037	MT-ND5	protein_coding	synonymous_variant
	12612	MT:12612:A:G	rs28359172	A	G	0.002593	MT-ND5	protein_coding	synonymous_variant
	12616	MT:12616:T:C	rs72619364	T	C	0.001037	MT-ND5	protein_coding	synonymous_variant
	12618	MT:12618:G:A	.	G	A	0.001037	MT-ND5	protein_coding	synonymous_variant
	12624	MT:12624:T:C	.	T	C	0.001037	MT-ND5	protein_coding	synonymous_variant
	12630	MT:12630:G:A	rs41445245	G	A	0.003112	MT-ND5	protein_coding	synonymous_variant
	12633	MT:12633:C:T	.	C	T	0.034	MT-ND5	protein_coding	synonymous_variant
	12651	MT:12651:G:C	.	G	C	0.005187	MT-ND5	protein_coding	synonymous_variant
	12651	MT:12651:G:A	.	G	A	0.001037	MT-ND5	protein_coding	synonymous_variant
	12672	MT:12672:A:G	.	A	G	0.001556	MT-ND5	protein_coding	synonymous_variant
	12681	MT:12681:T:C	.	T	C	0.001037	MT-ND5	protein_coding	synonymous_variant
	12684	MT:12684:G:A	rs28410409	G	A	0.003112	MT-ND5	protein_coding	synonymous_variant
	12696	MT:12696:T:C	.	T	C	0.001037	MT-ND5	protein_coding	synonymous_variant
	12705	MT:12705:C:T	rs2854122	C	T	0.803	MT-ND5	protein_coding	synonymous_variant
	12715	MT:12715:A:G	.	A	G	0.001037	MT-ND5	protein_coding	missense_variant
	12753	MT:12753:A:G	.	A	G	0.001037	MT-ND5	protein_coding	synonymous_variant
	12757	MT:12757:T:C	.	T	C	0.001037	MT-ND5	protein_coding	missense_variant
	12771	MT:12771:G:A	.	G	A	0.074	MT-ND5	protein_coding	synonymous_variant
	12795	MT:12795:G:A	.	G	A	0.003112	MT-ND5	protein_coding	synonymous_variant
	12804	MT:12804:T:C	.	T	C	0.004668	MT-ND5	protein_coding	synonymous_variant
	12810	MT:12810:A:G	rs28359174	A	G	0.002075	MT-ND5	protein_coding	synonymous_variant
	12811	MT:12811:T:C	rs199974018	T	C	0.043	MT-ND5	protein_coding	missense_variant
	12816	MT:12816:C:T	.	C	T	0.003112	MT-ND5	protein_coding	synonymous_variant
	12834	MT:12834:A:G	.	A	G	0.001037	MT-ND5	protein_coding	synonymous_variant
	12853	MT:12853:C:T	rs28689615	C	T	0.003112	MT-ND5	protein_coding	synonymous_variant
	12864	MT:12864:T:C	.	T	C	0.001037	MT-ND5	protein_coding	synonymous_variant
	12880	MT:12880:T:C	rs28719001	T	C	0.019	MT-ND5	protein_coding	missense_variant
	12882	MT:12882:C:T	.	C	T	0.052	MT-ND5	protein_coding	synonymous_variant
	12906	MT:12906:C:A	.	C	A	0.003631	MT-ND5	protein_coding	missense_variant
	12909	MT:12909:A:G	.	A	G	0.002075	MT-ND5	protein_coding	synonymous_variant
	12950	MT:12950:A:G	rs201361958	A	G	0.001556	MT-ND5	protein_coding	missense_variant
	12952	MT:12952:G:A	.	G	A	0.001037	MT-ND5	protein_coding	missense_variant
	12957	MT:12957:T:C	.	T	C	0.012	MT-ND5	protein_coding	synonymous_variant
	12975	MT:12975:A:G	.	A	G	0.001037	MT-ND5	protein_coding	synonymous_variant
	12981	MT:12981:C:T	.	C	T	0.001037	MT-ND5	protein_coding	synonymous_variant
	13015	MT:13015:T:C	rs113967370	T	C	0.002075	MT-ND5	protein_coding	synonymous_variant
	13050	MT:13050:A:G	.	A	G	0.003112	MT-ND5	protein_coding	synonymous_variant
	13074	MT:13074:A:G	.	A	G	0.001556	MT-ND5	protein_coding	synonymous_variant
	13104	MT:13104:A:G	.	A	G	0.033	MT-ND5	protein_coding	synonymous_variant
	13105	MT:13105:A:G	rs2853501	A	G	0.015	MT-ND5	protein_coding	missense_variant
	13110	MT:13110:C:T	.	C	T	0.002075	MT-ND5	protein_coding	synonymous_variant
	13111	MT:13111:T:C	.	T	C	0.001556	MT-ND5	protein_coding	synonymous_variant
	13135	MT:13135:G:A	rs200044200	G	A	0.007261	MT-ND5	protein_coding	missense_variant
	13140	MT:13140:A:G	.	A	G	0.002075	MT-ND5	protein_coding	synonymous_variant
	13143	MT:13143:T:C	.	T	C	0.003112	MT-ND5	protein_coding	synonymous_variant
	13145	MT:13145:G:A	.	G	A	0.001037	MT-ND5	protein_coding	missense_variant
	13152	MT:13152:A:G	.	A	G	0.003631	MT-ND5	protein_coding	synonymous_variant
	13183	MT:13183:A:G	.	A	G	0.022	MT-ND5	protein_coding	missense_variant
	13191	MT:13191:T:C	.	T	C	0.001556	MT-ND5	protein_coding	synonymous_variant
	13194	MT:13194:G:A	.	G	A	0.001037	MT-ND5	protein_coding	synonymous_variant
	13221	MT:13221:A:G	.	A	G	0.001556	MT-ND5	protein_coding	synonymous_variant
	13260	MT:13260:T:C	.	T	C	0.001556	MT-ND5	protein_coding	synonymous_variant
	13263	MT:13263:A:G	rs28359175	A	G	0.007261	MT-ND5	protein_coding	synonymous_variant
	13269	MT:13269:A:G	rs28604589	A	G	0.002075	MT-ND5	protein_coding	synonymous_variant
	13278	MT:13278:A:G	.	A	G	0.008299	MT-ND5	protein_coding	synonymous_variant
	13299	MT:13299:A:G	.	A	G	0.001556	MT-ND5	protein_coding	synonymous_variant
	13359	MT:13359:G:C	.	G	C	0.001037	MT-ND5	protein_coding	missense_variant
	13359	MT:13359:G:A	.	G	A	0.001037	MT-ND5	protein_coding	synonymous_variant
	13368	MT:13368:G:A	rs3899498	G	A	0.002075	MT-ND5	protein_coding	synonymous_variant
	13383	MT:13383:C:T	.	C	T	0.002075	MT-ND5	protein_coding	synonymous_variant
	13392	MT:13392:T:C	rs375947030	T	C	0.003112	MT-ND5	protein_coding	synonymous_variant
	13413	MT:13413:A:G	.	A	G	0.001556	MT-ND5	protein_coding	synonymous_variant
	13434	MT:13434:A:G	.	A	G	0.001037	MT-ND5	protein_coding	synonymous_variant
	13437	MT:13437:T:C	.	T	C	0.005705	MT-ND5	protein_coding	synonymous_variant
	13461	MT:13461:T:C	.	T	C	0.001037	MT-ND5	protein_coding	synonymous_variant
	13470	MT:13470:A:G	rs370875951	A	G	0.001556	MT-ND5	protein_coding	synonymous_variant
	13477	MT:13477:G:A	rs200283691	G	A	0.003112	MT-ND5	protein_coding	missense_variant
	13500	MT:13500:T:C	.	T	C	0.004149	MT-ND5	protein_coding	synonymous_variant
	13512	MT:13512:A:G	.	A	G	0.007261	MT-ND5	protein_coding	synonymous_variant
	13563	MT:13563:A:G	.	A	G	0.034	MT-ND5	protein_coding	synonymous_variant
	13590	MT:13590:G:A	rs28359177	G	A	0.032	MT-ND5	protein_coding	synonymous_variant
	13602	MT:13602:T:C	.	T	C	0.001037	MT-ND5	protein_coding	synonymous_variant
	13620	MT:13620:T:C	.	T	C	0.001037	MT-ND5	protein_coding	synonymous_variant
	13629	MT:13629:A:G	.	A	G	0.009855	MT-ND5	protein_coding	synonymous_variant
	13641	MT:13641:T:C	.	T	C	0.002075	MT-ND5	protein_coding	synonymous_variant
	13651	MT:13651:A:G	.	A	G	0.012	MT-ND5	protein_coding	missense_variant
	13656	MT:13656:T:C	.	T	C	0.002075	MT-ND5	protein_coding	synonymous_variant
	13658	MT:13658:C:T	.	C	T	0.001037	MT-ND5	protein_coding	missense_variant
	13677	MT:13677:C:T	.	C	T	0.001556	MT-ND5	protein_coding	synonymous_variant
	13681	MT:13681:A:G	.	A	G	0.003631	MT-ND5	protein_coding	missense_variant
	13707	MT:13707:G:A	.	G	A	0.001037	MT-ND5	protein_coding	synonymous_variant
	13708	MT:13708:G:A	rs28359178	G	A	0.025	MT-ND5	protein_coding	missense_variant
	13716	MT:13716:A:G	.	A	G	0.008817	MT-ND5	protein_coding	synonymous_variant
	13731	MT:13731:A:G	.	A	G	0.001037	MT-ND5	protein_coding	synonymous_variant
	13748	MT:13748:A:G	.	A	G	0.001037	MT-ND5	protein_coding	missense_variant
	13749	MT:13749:C:T	.	C	T	0.001037	MT-ND5	protein_coding	synonymous_variant
	13759	MT:13759:G:A	.	G	A	0.016	MT-ND5	protein_coding	missense_variant
	13768	MT:13768:T:C	.	T	C	0.003631	MT-ND5	protein_coding	missense_variant
	13781	MT:13781:T:C	.	T	C	0.001037	MT-ND5	protein_coding	missense_variant
	13819	MT:13819:T:C	.	T	C	0.001556	MT-ND5	protein_coding	missense_variant
	13827	MT:13827:A:G	.	A	G	0.009855	MT-ND5	protein_coding	synonymous_variant
	13857	MT:13857:A:G	.	A	G	0.002593	MT-ND5	protein_coding	synonymous_variant
	13879	MT:13879:T:C	rs200380057	T	C	0.015	MT-ND5	protein_coding	missense_variant
	13887	MT:13887:A:G	.	A	G	0.006224	MT-ND5	protein_coding	synonymous_variant
	13890	MT:13890:C:T	.	C	T	0.001556	MT-ND5	protein_coding	synonymous_variant
	13914	MT:13914:C:A	rs28359183	C	A	0.001037	MT-ND5	protein_coding	synonymous_variant
	13926	MT:13926:T:C	.	T	C	0.001556	MT-ND5	protein_coding	synonymous_variant
	13928	MT:13928:G:C	rs28359184	G	C	0.066	MT-ND5	protein_coding	missense_variant
	13928	MT:13928:G:A	.	G	A	0.001556	MT-ND5	protein_coding	missense_variant
	13934	MT:13934:C:T	rs199620723	C	T	0.001556	MT-ND5	protein_coding	missense_variant
	13942	MT:13942:A:G	rs200657506	A	G	0.006224	MT-ND5	protein_coding	missense_variant
	13962	MT:13962:T:C	.	T	C	0.001556	MT-ND5	protein_coding	synonymous_variant
	13966	MT:13966:A:G	rs41535848	A	G	0.001037	MT-ND5	protein_coding	missense_variant
	13984	MT:13984:C:T	.	C	T	0.001037	MT-ND5	protein_coding	synonymous_variant
	14001	MT:14001:A:G	.	A	G	0.001556	MT-ND5	protein_coding	synonymous_variant
	14002	MT:14002:A:G	.	A	G	0.011	MT-ND5	protein_coding	missense_variant
	14007	MT:14007:A:G	.	A	G	0.001037	MT-ND5	protein_coding	synonymous_variant
	14016	MT:14016:G:A	rs41484851	G	A	0.003631	MT-ND5	protein_coding	synonymous_variant
	14025	MT:14025:T:C	.	T	C	0.002075	MT-ND5	protein_coding	synonymous_variant
	14053	MT:14053:A:G	rs200134839	A	G	0.009855	MT-ND5	protein_coding	missense_variant
	14062	MT:14062:A:G	.	A	G	0.001556	MT-ND5	protein_coding	missense_variant
	14063	MT:14063:T:C	.	T	C	0.001037	MT-ND5	protein_coding	missense_variant
	14067	MT:14067:C:T	.	C	T	0.002593	MT-ND5	protein_coding	synonymous_variant
	14091	MT:14091:A:G	.	A	G	0.009855	MT-ND5	protein_coding	synonymous_variant
	14103	MT:14103:C:A	.	C	A	0.005187	MT-ND5	protein_coding	synonymous_variant
	14118	MT:14118:A:G	.	A	G	0.001556	MT-ND5	protein_coding	synonymous_variant
	14128	MT:14128:A:G	.	A	G	0.001037	MT-ND5	protein_coding	missense_variant
	14133	MT:14133:A:G	.	A	G	0.011	MT-ND5	protein_coding	synonymous_variant
	14148	MT:14148:A:G	rs28357668	A	G	0.005705	MT-ND5	protein_coding	stop_retained_variant
	14149	MT:14149:C:T	.	C	T	0.003631	MT-ND6	protein_coding	stop_retained_variant
	14158	MT:14158:C:T	.	C	T	0.002593	MT-ND6	protein_coding	synonymous_variant
	14162	MT:14162:G:A	.	G	A	0.013	MT-ND6	protein_coding	missense_variant
	14178	MT:14178:T:C	rs28357671	T	C	0.004149	MT-ND6	protein_coding	missense_variant
	14180	MT:14180:T:C	rs200933339	T	C	0.01	MT-ND6	protein_coding	missense_variant
	14182	MT:14182:T:C	rs372515139	T	C	0.001556	MT-ND6	protein_coding	synonymous_variant
	14185	MT:14185:A:T	.	A	T	0.004668	MT-ND6	protein_coding	synonymous_variant
	14200	MT:14200:T:C	.	T	C	0.032	MT-ND6	protein_coding	synonymous_variant
	14218	MT:14218:T:C	rs28553869	T	C	0.002075	MT-ND6	protein_coding	synonymous_variant
	14221	MT:14221:T:C	.	T	C	0.001556	MT-ND6	protein_coding	synonymous_variant
	14226	MT:14226:G:A	.	G	A	0.001037	MT-ND6	protein_coding	missense_variant
	14233	MT:14233:A:G	rs3915611	A	G	0.001556	MT-ND6	protein_coding	synonymous_variant
	14249	MT:14249:G:A	.	G	A	0.001037	MT-ND6	protein_coding	missense_variant
	14251	MT:14251:A:G	.	A	G	0.003112	MT-ND6	protein_coding	synonymous_variant
	14281	MT:14281:C:T	.	C	T	0.013	MT-ND6	protein_coding	synonymous_variant
	14281	MT:14281:C:G	.	C	G	0.001037	MT-ND6	protein_coding	synonymous_variant
	14287	MT:14287:T:C	.	T	C	0.013	MT-ND6	protein_coding	synonymous_variant
	14290	MT:14290:T:C	.	T	C	0.001556	MT-ND6	protein_coding	synonymous_variant
	14308	MT:14308:T:C	rs28357674	T	C	0.026	MT-ND6	protein_coding	synonymous_variant
	14318	MT:14318:T:C	rs28357675	T	C	0.007261	MT-ND6	protein_coding	missense_variant
	14319	MT:14319:T:C	rs199476110	T	C	0.001037	MT-ND6	protein_coding	missense_variant
	14325	MT:14325:T:C	.	T	C	0.002593	MT-ND6	protein_coding	missense_variant
	14357	MT:14357:A:G	.	A	G	0.001037	MT-ND6	protein_coding	missense_variant
	14364	MT:14364:G:A	.	G	A	0.07	MT-ND6	protein_coding	synonymous_variant
	14371	MT:14371:T:C	.	T	C	0.005705	MT-ND6	protein_coding	synonymous_variant
	14384	MT:14384:G:A	.	G	A	0.001037	MT-ND6	protein_coding	missense_variant
	14389	MT:14389:C:T	.	C	T	0.001037	MT-ND6	protein_coding	synonymous_variant
	14417	MT:14417:A:G	.	A	G	0.005705	MT-ND6	protein_coding	missense_variant
	14467	MT:14467:A:G	.	A	G	0.001556	MT-ND6	protein_coding	synonymous_variant
	14470	MT:14470:T:C	rs3135030	T	C	0.023	MT-ND6	protein_coding	synonymous_variant
	14476	MT:14476:G:A	.	G	A	0.034	MT-ND6	protein_coding	synonymous_variant
	14482	MT:14482:C:T	rs199476108	C	T	0.001037	MT-ND6	protein_coding	synonymous_variant
	14484	MT:14484:T:C	rs199476104	T	C	0.001037	MT-ND6	protein_coding	missense_variant
	14502	MT:14502:T:C	rs201327354	T	C	0.005187	MT-ND6	protein_coding	missense_variant
	14518	MT:14518:A:G	.	A	G	0.001037	MT-ND6	protein_coding	synonymous_variant
	14560	MT:14560:G:C	rs28357676	G	C	0.001556	MT-ND6	protein_coding	synonymous_variant
	14560	MT:14560:G:A	rs28357676	G	A	0.002075	MT-ND6	protein_coding	synonymous_variant
	14569	MT:14569:G:A	.	G	A	0.078	MT-ND6	protein_coding	synonymous_variant
	14575	MT:14575:A:G	.	A	G	0.002075	MT-ND6	protein_coding	synonymous_variant
	14581	MT:14581:T:C	.	T	C	0.001037	MT-ND6	protein_coding	synonymous_variant
	14584	MT:14584:T:C	.	T	C	0.001556	MT-ND6	protein_coding	synonymous_variant
	14587	MT:14587:A:G	.	A	G	0.002593	MT-ND6	protein_coding	synonymous_variant
	14605	MT:14605:A:G	.	A	G	0.051	MT-ND6	protein_coding	synonymous_variant
	14629	MT:14629:C:T	.	C	T	0.004668	MT-ND6	protein_coding	synonymous_variant
	14662	MT:14662:A:G	.	A	G	0.001037	MT-ND6	protein_coding	synonymous_variant
	14668	MT:14668:C:T	rs28357678	C	T	0.376	MT-ND6	protein_coding	synonymous_variant
	14687	MT:14687:A:G	rs200189658	A	G	0.003112	MT-TE	Mt_tRNA	non_coding_transcript_exon_variant
	14692	MT:14692:A:G	.	A	G	0.01	MT-TE	Mt_tRNA	non_coding_transcript_exon_variant
	14693	MT:14693:A:G	.	A	G	0.004668	MT-TE	Mt_tRNA	non_coding_transcript_exon_variant
	14696	MT:14696:A:G	.	A	G	0.001556	MT-TE	Mt_tRNA	non_coding_transcript_exon_variant
	14750	MT:14750:A:G	.	A	G	0.002075	MT-CYB	protein_coding	missense_variant
	14751	MT:14751:C:T	.	C	T	0.001037	MT-CYB	protein_coding	missense_variant
	14755	MT:14755:A:T	.	A	T	0.003112	MT-CYB	protein_coding	synonymous_variant
	14755	MT:14755:A:G	.	A	G	0.001037	MT-CYB	protein_coding	synonymous_variant
	14756	MT:14756:A:G	.	A	G	0.002075	MT-CYB	protein_coding	missense_variant
	14757	MT:14757:T:C	.	T	C	0.001037	MT-CYB	protein_coding	missense_variant
	14783	MT:14783:T:C	rs28357680	T	C	0.667	MT-CYB	protein_coding	synonymous_variant
	14790	MT:14790:A:G	.	A	G	0.001037	MT-CYB	protein_coding	missense_variant
	14861	MT:14861:G:A	rs2853505	G	A	0.003112	MT-CYB	protein_coding	missense_variant
	14867	MT:14867:C:T	.	C	T	0.002075	MT-CYB	protein_coding	synonymous_variant
	14869	MT:14869:G:C	.	G	C	0.001037	MT-CYB	protein_coding	synonymous_variant
	14870	MT:14870:A:G	.	A	G	0.001037	MT-CYB	protein_coding	missense_variant
	14893	MT:14893:A:G	.	A	G	0.022	MT-CYB	protein_coding	synonymous_variant
	14905	MT:14905:G:A	rs28357682	G	A	0.002593	MT-CYB	protein_coding	synonymous_variant
	14914	MT:14914:A:G	.	A	G	0.001556	MT-CYB	protein_coding	synonymous_variant
	14926	MT:14926:A:G	.	A	G	0.001037	MT-CYB	protein_coding	synonymous_variant
	14927	MT:14927:A:G	rs201551481	A	G	0.015	MT-CYB	protein_coding	missense_variant
	14944	MT:14944:C:T	.	C	T	0.03	MT-CYB	protein_coding	synonymous_variant
	14959	MT:14959:A:G	.	A	G	0.001037	MT-CYB	protein_coding	synonymous_variant
	14968	MT:14968:T:C	.	T	C	0.004149	MT-CYB	protein_coding	synonymous_variant
	14979	MT:14979:T:C	rs200786872	T	C	0.078	MT-CYB	protein_coding	missense_variant
	14996	MT:14996:G:A	.	G	A	0.003112	MT-CYB	protein_coding	missense_variant
	15002	MT:15002:G:A	rs370448948	G	A	0.003631	MT-CYB	protein_coding	missense_variant
	15019	MT:15019:T:C	.	T	C	0.002075	MT-CYB	protein_coding	synonymous_variant
	15022	MT:15022:C:T	.	C	T	0.002075	MT-CYB	protein_coding	synonymous_variant
	15024	MT:15024:G:A	.	G	A	0.001556	MT-CYB	protein_coding	missense_variant
	15040	MT:15040:C:T	.	C	T	0.004149	MT-CYB	protein_coding	synonymous_variant
	15043	MT:15043:G:A	rs28357684	G	A	0.669	MT-CYB	protein_coding	synonymous_variant
	15046	MT:15046:A:G	.	A	G	0.001037	MT-CYB	protein_coding	synonymous_variant
	15067	MT:15067:T:C	.	T	C	0.026	MT-CYB	protein_coding	synonymous_variant
	15071	MT:15071:T:C	rs199999794	T	C	0.003631	MT-CYB	protein_coding	missense_variant
	15090	MT:15090:T:C	.	T	C	0.001037	MT-CYB	protein_coding	missense_variant
	15106	MT:15106:G:A	.	G	A	0.003112	MT-CYB	protein_coding	synonymous_variant
	15113	MT:15113:A:G	.	A	G	0.001037	MT-CYB	protein_coding	missense_variant
	15119	MT:15119:G:A	rs201194402	G	A	0.001037	MT-CYB	protein_coding	missense_variant
	15139	MT:15139:T:C	.	T	C	0.002593	MT-CYB	protein_coding	synonymous_variant
	15148	MT:15148:G:A	.	G	A	0.003112	MT-CYB	protein_coding	synonymous_variant
	15172	MT:15172:G:A	rs367572771	G	A	0.003112	MT-CYB	protein_coding	synonymous_variant
	15184	MT:15184:T:C	.	T	C	0.01	MT-CYB	protein_coding	synonymous_variant
	15193	MT:15193:A:G	.	A	G	0.001037	MT-CYB	protein_coding	synonymous_variant
	15204	MT:15204:T:C	rs28357687	T	C	0.002075	MT-CYB	protein_coding	missense_variant
	15217	MT:15217:G:A	rs28357368	G	A	0.014	MT-CYB	protein_coding	synonymous_variant
	15218	MT:15218:A:G	rs2853506	A	G	0.007261	MT-CYB	protein_coding	missense_variant
	15223	MT:15223:C:T	rs3134742	C	T	0.022	MT-CYB	protein_coding	synonymous_variant
	15235	MT:15235:A:G	.	A	G	0.003631	MT-CYB	protein_coding	synonymous_variant
	15236	MT:15236:A:G	rs201250154	A	G	0.024	MT-CYB	protein_coding	missense_variant
	15244	MT:15244:A:G	rs28357369	A	G	0.011	MT-CYB	protein_coding	synonymous_variant
	15258	MT:15258:A:G	rs376262718	A	G	0.002075	MT-CYB	protein_coding	missense_variant
	15265	MT:15265:C:T	.	C	T	0.001556	MT-CYB	protein_coding	synonymous_variant
	15292	MT:15292:C:T	.	C	T	0.009855	MT-CYB	protein_coding	synonymous_variant
	15301	MT:15301:G:A	rs28573847	G	A	0.667	MT-CYB	protein_coding	synonymous_variant
	15314	MT:15314:G:A	rs199627956	G	A	0.017	MT-CYB	protein_coding	missense_variant
	15317	MT:15317:G:A	rs2853507	G	A	0.002075	MT-CYB	protein_coding	missense_variant
	15323	MT:15323:G:A	rs200487235	G	A	0.035	MT-CYB	protein_coding	missense_variant
	15325	MT:15325:A:G	.	A	G	0.001037	MT-CYB	protein_coding	synonymous_variant
	15331	MT:15331:C:A	.	C	A	0.002593	MT-CYB	protein_coding	synonymous_variant
	15341	MT:15341:T:C	.	T	C	0.002075	MT-CYB	protein_coding	missense_variant
	15346	MT:15346:G:A	.	G	A	0.039	MT-CYB	protein_coding	synonymous_variant
	15355	MT:15355:G:A	.	G	A	0.003112	MT-CYB	protein_coding	synonymous_variant
	15391	MT:15391:C:T	.	C	T	0.004149	MT-CYB	protein_coding	synonymous_variant
	15402	MT:15402:C:T	rs200521299	C	T	0.002075	MT-CYB	protein_coding	missense_variant
	15402	MT:15402:C:A	.	C	A	0.001556	MT-CYB	protein_coding	missense_variant
	15422	MT:15422:A:G	.	A	G	0.002593	MT-CYB	protein_coding	missense_variant
	15440	MT:15440:T:C	.	T	C	0.027	MT-CYB	protein_coding	synonymous_variant
	15442	MT:15442:A:G	.	A	G	0.001037	MT-CYB	protein_coding	synonymous_variant
	15454	MT:15454:T:C	.	T	C	0.001037	MT-CYB	protein_coding	synonymous_variant
	15458	MT:15458:T:C	rs200886726	T	C	0.001037	MT-CYB	protein_coding	missense_variant
	15459	MT:15459:C:T	.	C	T	0.001556	MT-CYB	protein_coding	missense_variant
	15466	MT:15466:G:A	rs375562872	G	A	0.001037	MT-CYB	protein_coding	synonymous_variant
	15468	MT:15468:C:T	.	C	T	0.001037	MT-CYB	protein_coding	missense_variant
	15470	MT:15470:T:C	.	T	C	0.002593	MT-CYB	protein_coding	synonymous_variant
	15475	MT:15475:A:G	.	A	G	0.001037	MT-CYB	protein_coding	synonymous_variant
	15479	MT:15479:T:C	rs202008188	T	C	0.005705	MT-CYB	protein_coding	missense_variant
	15487	MT:15487:A:T	rs28357370	A	T	0.029	MT-CYB	protein_coding	synonymous_variant
	15496	MT:15496:A:G	.	A	G	0.001556	MT-CYB	protein_coding	synonymous_variant
	15497	MT:15497:G:A	rs199951903	G	A	0.036	MT-CYB	protein_coding	missense_variant
	15498	MT:15498:G:A	rs207460003	G	A	0.001037	MT-CYB	protein_coding	missense_variant
	15508	MT:15508:C:T	rs3134743	C	T	0.022	MT-CYB	protein_coding	synonymous_variant
	15514	MT:15514:T:C	.	T	C	0.001037	MT-CYB	protein_coding	synonymous_variant
	15518	MT:15518:C:T	.	C	T	0.031	MT-CYB	protein_coding	synonymous_variant
	15519	MT:15519:T:C	rs200913192	T	C	0.001037	MT-CYB	protein_coding	missense_variant
	15524	MT:15524:A:G	.	A	G	0.02	MT-CYB	protein_coding	missense_variant
	15530	MT:15530:T:C	.	T	C	0.001556	MT-CYB	protein_coding	synonymous_variant
	15535	MT:15535:C:T	rs28357371	C	T	0.035	MT-CYB	protein_coding	synonymous_variant
	15562	MT:15562:A:G	.	A	G	0.002593	MT-CYB	protein_coding	synonymous_variant
	15565	MT:15565:T:C	.	T	C	0.001037	MT-CYB	protein_coding	synonymous_variant
	15586	MT:15586:T:C	.	T	C	0.001037	MT-CYB	protein_coding	synonymous_variant
	15616	MT:15616:C:T	.	C	T	0.001037	MT-CYB	protein_coding	synonymous_variant
	15622	MT:15622:T:C	.	T	C	0.005187	MT-CYB	protein_coding	synonymous_variant
	15629	MT:15629:T:C	rs28357373	T	C	0.001556	MT-CYB	protein_coding	synonymous_variant
	15632	MT:15632:C:A	.	C	A	0.001037	MT-CYB	protein_coding	missense_variant
	15662	MT:15662:A:G	rs3094280	A	G	0.022	MT-CYB	protein_coding	missense_variant
	15670	MT:15670:T:C	rs28357374	T	C	0.004149	MT-CYB	protein_coding	synonymous_variant
	15724	MT:15724:A:G	.	A	G	0.009336	MT-CYB	protein_coding	synonymous_variant
	15730	MT:15730:A:G	.	A	G	0.001037	MT-CYB	protein_coding	synonymous_variant
	15737	MT:15737:G:A	.	G	A	0.001037	MT-CYB	protein_coding	missense_variant
	15746	MT:15746:A:G	.	A	G	0.004668	MT-CYB	protein_coding	missense_variant
	15757	MT:15757:A:G	.	A	G	0.002075	MT-CYB	protein_coding	synonymous_variant
	15758	MT:15758:A:G	rs41337244	A	G	0.011	MT-CYB	protein_coding	missense_variant
	15766	MT:15766:A:T	rs373906549	A	T	0.001037	MT-CYB	protein_coding	synonymous_variant
	15769	MT:15769:A:G	.	A	G	0.001037	MT-CYB	protein_coding	synonymous_variant
	15773	MT:15773:G:A	.	G	A	0.002593	MT-CYB	protein_coding	missense_variant
	15784	MT:15784:T:C	rs28357375	T	C	0.016	MT-CYB	protein_coding	synonymous_variant
	15787	MT:15787:T:C	.	T	C	0.001037	MT-CYB	protein_coding	synonymous_variant
	15793	MT:15793:C:T	.	C	T	0.001556	MT-CYB	protein_coding	synonymous_variant
	15796	MT:15796:T:C	.	T	C	0.001037	MT-CYB	protein_coding	synonymous_variant
	15805	MT:15805:A:G	.	A	G	0.01	MT-CYB	protein_coding	synonymous_variant
	15806	MT:15806:G:A	.	G	A	0.001556	MT-CYB	protein_coding	missense_variant
	15820	MT:15820:C:T	.	C	T	0.001037	MT-CYB	protein_coding	synonymous_variant
	15850	MT:15850:T:C	.	T	C	0.011	MT-CYB	protein_coding	synonymous_variant
	15851	MT:15851:A:G	rs3094281	A	G	0.024	MT-CYB	protein_coding	missense_variant
	15856	MT:15856:C:T	.	C	T	0.001037	MT-CYB	protein_coding	synonymous_variant
	15860	MT:15860:A:G	rs201023973	A	G	0.031	MT-CYB	protein_coding	missense_variant
	15874	MT:15874:A:G	.	A	G	0.053	MT-CYB	protein_coding	synonymous_variant
	15883	MT:15883:G:A	.	G	A	0.004149	MT-CYB	protein_coding	synonymous_variant
	15884	MT:15884:G:A	rs28617642	G	A	0.002075	MT-CYB	protein_coding	missense_variant
	15886	MT:15886:C:T	.	C	T	0.003112	MT-CYB	protein_coding	synonymous_variant
	15908	MT:15908:T:C	rs369406268	T	C	0.001556	MT-TT	Mt_tRNA	non_coding_transcript_exon_variant
	15924	MT:15924:A:G	rs2853510	A	G	0.017	MT-TT	Mt_tRNA	non_coding_transcript_exon_variant
	15927	MT:15927:G:A	rs3094282	G	A	0.024	MT-TT	Mt_tRNA	non_coding_transcript_exon_variant
	15929	MT:15929:A:G	rs370473325	A	G	0.001556	MT-TT	Mt_tRNA	non_coding_transcript_exon_variant
	15930	MT:15930:G:A	rs41441949	G	A	0.004668	MT-TT	Mt_tRNA	non_coding_transcript_exon_variant
	15940	MT:15940:T:C	rs201619354	T	C	0.002593	MT-TT	Mt_tRNA	non_coding_transcript_exon_variant
	15940	MT:15940:T:*	rs201619354	T	*	0.001037	MT-TT	Mt_tRNA	non_coding_transcript_exon_variant
	15941	MT:15941:T:C	rs200108597	T	C	0.011	MT-TT	Mt_tRNA	non_coding_transcript_exon_variant
	15951	MT:15951:A:G	rs199993959	A	G	0.022	MT-TT	Mt_tRNA	non_coding_transcript_exon_variant
	15954	MT:15954:A:G	rs28561372	A	G	0.026	MT-ND6MT-TE	protein_codingMt_tRNA	upstream_gene_variantupstream_gene_variant
	15968	MT:15968:T:C	.	T	C	0.001556	MT-TP	Mt_tRNA	non_coding_transcript_exon_variant
	15983	MT:15983:T:C	.	T	C	0.001037	MT-TP	Mt_tRNA	non_coding_transcript_exon_variant
	16000	MT:16000:G:A	.	G	A	0.004149	MT-TP	Mt_tRNA	non_coding_transcript_exon_variant
	16037	MT:16037:A:G	.	A	G	0.001037	D-loop	Controlregion	-
	16038	MT:16038:A:G	.	A	G	0.002593	D-loop	Controlregion	-
	16051	MT:16051:A:G	rs117565943	A	G	0.01	D-loop	Controlregion	-
	16066	MT:16066:A:G	.	A	G	0.001037	D-loop	Controlregion	-
	16075	MT:16075:T:C	.	T	C	0.002593	D-loop	Controlregion	-
	16086	MT:16086:T:C	.	T	C	0.008299	D-loop	Controlregion	-
	16090	MT:16090:T:C	.	T	C	0.001037	D-loop	Controlregion	-
	16092	MT:16092:T:C	.	T	C	0.016	D-loop	Controlregion	-
	16093	MT:16093:T:C	rs2853511	T	C	0.048	D-loop	Controlregion	-
	16095	MT:16095:C:T	.	C	T	0.002075	D-loop	Controlregion	-
	16102	MT:16102:T:C	.	T	C	0.003112	D-loop	Controlregion	-
	16104	MT:16104:C:T	.	C	T	0.001556	D-loop	Controlregion	-
	16111	MT:16111:C:T	rs35315169	C	T	0.027	D-loop	Controlregion	-
	16111	MT:16111:C:A	rs35315169	C	A	0.001037	D-loop	Controlregion	-
	16114	MT:16114:C:A	.	C	A	0.001556	D-loop	Controlregion	-
	16117	MT:16117:T:C	.	T	C	0.001037	D-loop	Controlregion	-
	16124	MT:16124:T:C	.	T	C	0.003631	D-loop	Controlregion	-
	16126	MT:16126:T:C	rs147029798	T	C	0.009855	D-loop	Controlregion	-
	16129	MT:16129:G:A	rs41534744	G	A	0.21	D-loop	Controlregion	-
	16131	MT:16131:T:C	.	T	C	0.001037	D-loop	Controlregion	-
	16136	MT:16136:T:C	rs151014787	T	C	0.029	D-loop	Controlregion	-
	16140	MT:16140:T:C	rs3134562	T	C	0.045	D-loop	Controlregion	-
	16145	MT:16145:G:A	rs41419246	G	A	0.013	D-loop	Controlregion	-
	16146	MT:16146:A:G	rs371117367	A	G	0.001037	D-loop	Controlregion	-
	16147	MT:16147:C:T	.	C	T	0.001037	D-loop	Controlregion	-
	16148	MT:16148:C:T	rs2854125	C	T	0.002593	D-loop	Controlregion	-
	16150	MT:16150:C:T	rs140809150	C	T	0.00778	D-loop	Controlregion	-
	16153	MT:16153:G:A	rs2853512	G	A	0.002075	D-loop	Controlregion	-
	16154	MT:16154:T:C	.	T	C	0.013	D-loop	Controlregion	-
	16155	MT:16155:A:G	.	A	G	0.002075	D-loop	Controlregion	-
	16160	MT:16160:A:G	.	A	G	0.001556	D-loop	Controlregion	-
	16162	MT:16162:A:G	rs41466049	A	G	0.017	D-loop	Controlregion	-
	16164	MT:16164:A:G	rs372321397	A	G	0.009336	D-loop	Controlregion	-
	16167	MT:16167:C:T	.	C	T	0.005187	D-loop	Controlregion	-
	16168	MT:16168:C:T	rs371419667	C	T	0.007261	D-loop	Controlregion	-
	16169	MT:16169:C:T	rs375568603	C	T	0.001037	D-loop	Controlregion	-
	16170	MT:16170:A:G	.	A	G	0.001556	D-loop	Controlregion	-
	16171	MT:16171:A:G	.	A	G	0.002075	D-loop	Controlregion	-
	16172	MT:16172:T:C	rs2853817	T	C	0.07	D-loop	Controlregion	-
	16173	MT:16173:C:T	.	C	T	0.005705	D-loop	Controlregion	-
	16174	MT:16174:C:T	.	C	T	0.012	D-loop	Controlregion	-
	16176	MT:16176:C:T	rs377430850	C	T	0.002593	D-loop	Controlregion	-
	16178	MT:16178:T:C	.	T	C	0.001556	D-loop	Controlregion	-
	16184	MT:16184:C:T	rs34100702	C	T	0.012	D-loop	Controlregion	-
	16184	MT:16184:C:*	.	C	*	0.002597	D-loop	Controlregion	-
	16185	MT:16185:C:T	.	C	T	0.015	D-loop	Controlregion	-
	16187	MT:16187:C:T	.	C	T	0.044	D-loop	Controlregion	-
	16201	MT:16201:C:T	.	C	T	0.001037	D-loop	Controlregion	-
	16203	MT:16203:A:G	.	A	G	0.006224	D-loop	Controlregion	-
	16207	MT:16207:A:G	.	A	G	0.002075	D-loop	Controlregion	-
	16209	MT:16209:T:C	.	T	C	0.087	D-loop	Controlregion	-
	16213	MT:16213:G:A	.	G	A	0.004668	D-loop	Controlregion	-
	16214	MT:16214:C:T	rs368055283	C	T	0.003631	D-loop	Controlregion	-
	16216	MT:16216:A:G	.	A	G	0.002075	D-loop	Controlregion	-
	16217	MT:16217:T:C	rs35134837	T	C	0.104	D-loop	Controlregion	-
	16218	MT:16218:C:T	rs376035253	C	T	0.003631	D-loop	Controlregion	-
	16220	MT:16220:A:C	.	A	C	0.003112	D-loop	Controlregion	-
	16220	MT:16220:A:G	.	A	G	0.001037	D-loop	Controlregion	-
	16223	MT:16223:C:T	rs2853513	C	T	0.774	D-loop	Controlregion	-
	16224	MT:16224:T:C	.	T	C	0.009336	D-loop	Controlregion	-
	16227	MT:16227:A:G	.	A	G	0.015	D-loop	Controlregion	-
	16230	MT:16230:A:G	rs2853514	A	G	0.001037	D-loop	Controlregion	-
	16231	MT:16231:T:C	.	T	C	0.005705	D-loop	Controlregion	-
	16232	MT:16232:C:A	.	C	A	0.034	D-loop	Controlregion	-
	16233	MT:16233:A:G	.	A	G	0.002075	D-loop	Controlregion	-
	16234	MT:16234:C:T	rs368259300	C	T	0.046	D-loop	Controlregion	-
	16235	MT:16235:A:G	.	A	G	0.004668	D-loop	Controlregion	-
	16240	MT:16240:A:C	.	A	C	0.001037	D-loop	Controlregion	-
	16241	MT:16241:A:T	.	A	T	0.002075	D-loop	Controlregion	-
	16241	MT:16241:A:G	.	A	G	0.001556	D-loop	Controlregion	-
	16242	MT:16242:C:T	.	C	T	0.003112	D-loop	Controlregion	-
	16243	MT:16243:T:C	.	T	C	0.032	D-loop	Controlregion	-
	16244	MT:16244:G:A	.	G	A	0.005187	D-loop	Controlregion	-
	16245	MT:16245:C:T	.	C	T	0.04	D-loop	Controlregion	-
	16248	MT:16248:C:T	.	C	T	0.001037	D-loop	Controlregion	-
	16249	MT:16249:T:C	rs372301309	T	C	0.048	D-loop	Controlregion	-
	16250	MT:16250:C:T	.	C	T	0.003112	D-loop	Controlregion	-
	16254	MT:16254:A:G	.	A	G	0.004149	D-loop	Controlregion	-
	16256	MT:16256:C:T	rs2857289	C	T	0.004149	D-loop	Controlregion	-
	16257	MT:16257:C:A	.	C	A	0.044	D-loop	Controlregion	-
	16258	MT:16258:A:AC	.	A	AC	0.001556	D-loop	Controlregion	-
	16260	MT:16260:C:T	.	C	T	0.017	D-loop	Controlregion	-
	16261	MT:16261:C:T	rs138126107	C	T	0.071	D-loop	Controlregion	-
	16263	MT:16263:T:C	.	T	C	0.003631	D-loop	Controlregion	-
	16264	MT:16264:C:T	.	C	T	0.003631	D-loop	Controlregion	-
	16265	MT:16265:A:G	.	A	G	0.002075	D-loop	Controlregion	-
	16265	MT:16265:A:C	.	A	C	0.005187	D-loop	Controlregion	-
	16266	MT:16266:C:T	.	C	T	0.019	D-loop	Controlregion	-
	16266	MT:16266:C:A	.	C	A	0.003112	D-loop	Controlregion	-
	16266	MT:16266:C:G	.	C	G	0.004668	D-loop	Controlregion	-
	16268	MT:16268:C:T	.	C	T	0.002593	D-loop	Controlregion	-
	16269	MT:16269:A:G	.	A	G	0.007261	D-loop	Controlregion	-
	16271	MT:16271:T:C	.	T	C	0.001037	D-loop	Controlregion	-
	16272	MT:16272:A:G	.	A	G	0.001037	D-loop	Controlregion	-
	16274	MT:16274:G:A	rs144095641	G	A	0.031	D-loop	Controlregion	-
	16278	MT:16278:C:T	rs41458645	C	T	0.073	D-loop	Controlregion	-
	16284	MT:16284:A:G	.	A	G	0.023	D-loop	Controlregion	-
	16286	MT:16286:C:T	.	C	T	0.002593	D-loop	Controlregion	-
	16287	MT:16287:C:T	rs376279087	C	T	0.015	D-loop	Controlregion	-
	16288	MT:16288:T:C	.	T	C	0.005705	D-loop	Controlregion	-
	16291	MT:16291:C:T	rs35302802	C	T	0.045	D-loop	Controlregion	-
	16292	MT:16292:C:T	rs144417390	C	T	0.009855	D-loop	Controlregion	-
	16293	MT:16293:A:G	.	A	G	0.003112	D-loop	Controlregion	-
	16293	MT:16293:A:C	.	A	C	0.003112	D-loop	Controlregion	-
	16294	MT:16294:C:T	rs140662392	C	T	0.019	D-loop	Controlregion	-
	16295	MT:16295:C:T	rs72619366	C	T	0.013	D-loop	Controlregion	-
	16296	MT:16296:C:T	rs368882480	C	T	0.001556	D-loop	Controlregion	-
	16297	MT:16297:T:C	.	T	C	0.044	D-loop	Controlregion	-
	16298	MT:16298:T:C	rs148377232	T	C	0.076	D-loop	Controlregion	-
	16299	MT:16299:A:G	rs149142060	A	G	0.001556	D-loop	Controlregion	-
	16300	MT:16300:A:G	.	A	G	0.001556	D-loop	Controlregion	-
	16302	MT:16302:A:G	.	A	G	0.001556	D-loop	Controlregion	-
	16303	MT:16303:G:A	.	G	A	0.001556	D-loop	Controlregion	-
	16304	MT:16304:T:C	.	T	C	0.07	D-loop	Controlregion	-
	16309	MT:16309:A:G	rs373517769	A	G	0.008817	D-loop	Controlregion	-
	16311	MT:16311:T:C	rs34799580	T	C	0.102	D-loop	Controlregion	-
	16316	MT:16316:A:G	.	A	G	0.027	D-loop	Controlregion	-
	16317	MT:16317:A:G	.	A	G	0.001037	D-loop	Controlregion	-
	16318	MT:16318:A:T	.	A	T	0.008299	D-loop	Controlregion	-
	16318	MT:16318:A:G	rs377266191	A	G	0.001037	D-loop	Controlregion	-
	16319	MT:16319:G:A	rs35105996	G	A	0.115	D-loop	Controlregion	-
	16320	MT:16320:C:T	rs62581338	C	T	0.004149	D-loop	Controlregion	-
	16320	MT:16320:C:A	.	C	A	0.001556	D-loop	Controlregion	-
	16324	MT:16324:T:C	.	T	C	0.069	D-loop	Controlregion	-
	16325	MT:16325:T:C	rs35452858	T	C	0.045	D-loop	Controlregion	-
	16327	MT:16327:C:T	rs41355449	C	T	0.008299	D-loop	Controlregion	-
	16335	MT:16335:A:G	.	A	G	0.002075	D-loop	Controlregion	-
	16343	MT:16343:A:G	.	A	G	0.001037	D-loop	Controlregion	-
	16344	MT:16344:C:T	rs141667876	C	T	0.028	D-loop	Controlregion	-
	16355	MT:16355:C:A	.	C	A	0.00778	D-loop	Controlregion	-
	16355	MT:16355:C:T	rs138576863	C	T	0.005187	D-loop	Controlregion	-
	16356	MT:16356:T:C	rs62581340	T	C	0.00778	D-loop	Controlregion	-
	16357	MT:16357:T:C	.	T	C	0.009336	D-loop	Controlregion	-
	16360	MT:16360:C:T	rs117017250	C	T	0.002075	D-loop	Controlregion	-
	16361	MT:16361:G:A	.	G	A	0.001556	D-loop	Controlregion	-
	16362	MT:16362:T:C	rs62581341	T	C	0.527	D-loop	Controlregion	-
	16365	MT:16365:C:T	.	C	T	0.001556	D-loop	Controlregion	-
	16368	MT:16368:T:C	.	T	C	0.003112	D-loop	Controlregion	-
	16381	MT:16381:T:C	rs143372158	T	C	0.003112	D-loop	Controlregion	-
	16390	MT:16390:G:A	rs41378955	G	A	0.031	D-loop	Controlregion	-
	16398	MT:16398:G:A	.	G	A	0.002075	D-loop	Controlregion	-
	16399	MT:16399:A:G	rs139001869	A	G	0.013	D-loop	Controlregion	-
	16452	MT:16452:T:C	.	T	C	0.008299	D-loop	Controlregion	-
	16463	MT:16463:A:G	.	A	G	0.01	D-loop	Controlregion	-
	16465	MT:16465:C:T	.	C	T	0.001556	D-loop	Controlregion	-
	16471	MT:16471:G:A	.	G	A	0.001037	D-loop	Controlregion	-
	16497	MT:16497:A:G	.	A	G	0.04	D-loop	Controlregion	-
	16519	MT:16519:T:C	rs3937033	T	C	0.498	D-loop	Controlregion	-
	16523	MT:16523:A:G	.	A	G	0.004668	D-loop	Controlregion	-
	16525	MT:16525:A:G	.	A	G	0.002593	D-loop	Controlregion	-
	16526	MT:16526:G:A	.	G	A	0.001556	D-loop	Controlregion	-
	16527	MT:16527:C:T	.	C	T	0.007261	D-loop	Controlregion	-
	16548	MT:16548:C:T	.	C	T	0.001037	D-loop	Controlregion	-
	16551	MT:16551:T:C	.	T	C	0.001037	D-loop	Controlregion	-
	16557	MT:16557:A:G	.	A	G	0.001037	D-loop	Controlregion	-
	Singletons are removed to avoid potential detection of the individuals
