# Supplementary material for: Genetic and phenotypic landscape of the mitochondrial genome in the Japanese population
Source: Commun Biol. 2020 Mar 5;3:104. doi: 10.1038/s42003-020-0812-9 (PMC7058612; doi:10.1038/s42003-020-0812-9)
Supplement: Supplementary file 2 — Supplementary Data 2 [file 42003_2020_812_MOESM2_ESM.xlsx]

## Sheet: Supplementary Data 2
	Supplementary Data 2. Geographical distribution of the frequency spectra of the haplogrpups in the Japanese population.
	Haplogroup	Level	All	Hokkaido	Tohoku	Kanto-Koshinestu	Chubu-hokuriku	Kinki	Kyushu	Okinawa
	A	Macro	0.067	0.007	0.013	0.002	0.039	0.004	0.001	0.001
	B	Macro	0.131	0.006	0.025	0.005	0.081	0.009	0.002	0.002
	C	Macro	0.007	0.001	0	0	0.005	0.001	0.001	0
	D	Macro	0.401	0.023	0.063	0.022	0.258	0.025	0.007	0.002
	F	Macro	0.064	0.004	0.01	0.003	0.037	0.006	0.003	0
	G	Macro	0.075	0.006	0.011	0.002	0.05	0.003	0.003	0
	M	Macro	0.169	0.01	0.029	0.01	0.103	0.007	0.006	0.003
	N	Macro	0.066	0.003	0.008	0.003	0.042	0.007	0.003	0.001
	R	Macro	0.002	0.001	0	0	0.001	0	0	0
	Y	Macro	0.004	0.001	0.001	0	0.002	0.001	0	0
	Z	Macro	0.015	0.001	0.003	0	0.011	0	0	0
	A+152	Sub (2 letters)	0.004	0.001	0.002	0.001	0.002	0	0	0
	A1	Sub (2 letters)	0.002	0	0	0.001	0.001	0	0	0
	A11	Sub (2 letters)	0.002	0.001	0.001	0	0.001	0	0	0
	A15	Sub (2 letters)	0.003	0.001	0.001	0	0.002	0	0	0
	A20	Sub (2 letters)	0.001	0	0.001	0	0	0	0	0
	A3	Sub (2 letters)	0.006	0.001	0.003	0	0.002	0.001	0	0
	A5	Sub (2 letters)	0.049	0.004	0.007	0.001	0.032	0.004	0.001	0.001
	A8	Sub (2 letters)	0.002	0	0.001	0	0.001	0	0	0
	B4	Sub (2 letters)	0.105	0.005	0.021	0.004	0.067	0.004	0.002	0.002
	B5	Sub (2 letters)	0.026	0.002	0.005	0.001	0.014	0.005	0	0
	C-	Sub (2 letters)	0.001	0	0	0	0.001	0.001	0	0
	C1	Sub (2 letters)	0.003	0.001	0	0	0.002	0	0.001	0
	C4	Sub (2 letters)	0.002	0	0	0	0.002	0	0	0
	C5	Sub (2 letters)	0.001	0	0	0	0.001	0	0	0
	C7	Sub (2 letters)	0.001	0.001	0	0	0	0	0	0
	D4	Sub (2 letters)	0.366	0.023	0.058	0.019	0.235	0.023	0.007	0.001
	D5	Sub (2 letters)	0.035	0.001	0.005	0.003	0.023	0.002	0.001	0.001
	F1	Sub (2 letters)	0.052	0.003	0.009	0.002	0.031	0.005	0.002	0
	F2	Sub (2 letters)	0.008	0.001	0.002	0.001	0.003	0.001	0.001	0
	F3	Sub (2 letters)	0.004	0	0	0	0.003	0.001	0.001	0
	F4	Sub (2 letters)	0.001	0	0	0	0.001	0	0	0
	G1	Sub (2 letters)	0.035	0.002	0.004	0.001	0.027	0.001	0.001	0
	G2	Sub (2 letters)	0.034	0.004	0.006	0.001	0.019	0.002	0.002	0
	G3	Sub (2 letters)	0.005	0	0.002	0	0.003	0	0	0
	G4	Sub (2 letters)	0.002	0	0	0	0.001	0	0.001	0
	M10	Sub (2 letters)	0.004	0	0.001	0.001	0.003	0	0	0
	M11	Sub (2 letters)	0.002	0	0	0	0.002	0	0	0
	M13	Sub (2 letters)	0.003	0	0.001	0.001	0.002	0	0	0
	M7	Sub (2 letters)	0.129	0.007	0.024	0.007	0.076	0.005	0.006	0.003
	M8	Sub (2 letters)	0.007	0.001	0.002	0	0.004	0.001	0	0
	M9	Sub (2 letters)	0.026	0.003	0.002	0.002	0.017	0.002	0.001	0
	N9	Sub (2 letters)	0.066	0.003	0.008	0.003	0.042	0.007	0.003	0.001
	R11	Sub (2 letters)	0.002	0.001	0	0	0.001	0	0	0
	Y1	Sub (2 letters)	0.002	0	0	0	0.002	0.001	0	0
	Y2	Sub (2 letters)	0.002	0.001	0.001	0	0	0.001	0	0
	Z2	Sub (2 letters)	0.009	0.001	0.002	0	0.007	0	0	0
	Z3	Sub (2 letters)	0.005	0	0.001	0	0.004	0	0	0
	Z4	Sub (2 letters)	0.001	0	0	0	0.001	0	0	0
	A+152+16362	Sub (3 letters)	0.004	0.001	0.002	0.001	0.002	0	0	0
	A1-	Sub (3 letters)	0.001	0	0	0	0.001	0	0	0
	A11-	Sub (3 letters)	0.002	0.001	0.001	0	0.001	0	0	0
	A15-	Sub (3 letters)	0.001	0	0	0	0.001	0	0	0
	A15b	Sub (3 letters)	0.002	0.001	0.001	0	0.001	0	0	0
	A1a	Sub (3 letters)	0.001	0	0	0.001	0	0	0	0
	A20-	Sub (3 letters)	0.001	0	0.001	0	0	0	0	0
	A3-	Sub (3 letters)	0.004	0	0.002	0	0.002	0.001	0	0
	A3a	Sub (3 letters)	0.002	0.001	0.001	0	0.001	0	0	0
	A5-	Sub (3 letters)	0.001	0	0	0	0.001	0	0	0
	A5a	Sub (3 letters)	0.04	0.003	0.005	0.001	0.026	0.003	0.001	0.001
	A5b	Sub (3 letters)	0.004	0	0.001	0	0.003	0.001	0	0
	A5c	Sub (3 letters)	0.004	0.001	0.002	0	0.002	0	0	0
	A8a	Sub (3 letters)	0.002	0	0.001	0	0.001	0	0	0
	B4a	Sub (3 letters)	0.024	0.002	0.004	0	0.017	0.001	0.001	0.001
	B4b	Sub (3 letters)	0.029	0.002	0.006	0.002	0.016	0.001	0.001	0.001
	B4c	Sub (3 letters)	0.038	0.001	0.008	0.001	0.027	0.002	0.001	0.001
	B4d	Sub (3 letters)	0.005	0	0.002	0.001	0.002	0.001	0	0
	B4e	Sub (3 letters)	0.001	0	0	0	0.001	0	0	0
	B4f	Sub (3 letters)	0.007	0	0.001	0	0.005	0.001	0	0.001
	B4h	Sub (3 letters)	0.001	0	0.001	0	0	0	0	0
	B5a	Sub (3 letters)	0.004	0	0.001	0	0.002	0.002	0	0
	B5b	Sub (3 letters)	0.022	0.002	0.004	0.001	0.012	0.003	0	0
	C--	Sub (3 letters)	0.001	0	0	0	0.001	0.001	0	0
	C1a	Sub (3 letters)	0.003	0.001	0	0	0.002	0	0.001	0
	C4a	Sub (3 letters)	0.002	0	0	0	0.002	0	0	0
	C5+16093	Sub (3 letters)	0.001	0	0	0	0.001	0	0	0
	C7b	Sub (3 letters)	0.001	0.001	0	0	0	0	0	0
	D4+195	Sub (3 letters)	0.004	0.001	0.001	0	0.003	0	0	0
	D4-	Sub (3 letters)	0.004	0.001	0	0.001	0.002	0	0.001	0
	D4a	Sub (3 letters)	0.077	0.006	0.014	0.005	0.044	0.007	0.002	0
	D4b	Sub (3 letters)	0.106	0.009	0.015	0.004	0.073	0.004	0.001	0
	D4c	Sub (3 letters)	0.032	0.002	0.006	0.002	0.021	0.001	0.001	0.001
	D4d	Sub (3 letters)	0.001	0	0	0.001	0	0	0	0
	D4e	Sub (3 letters)	0.059	0.002	0.007	0.004	0.042	0.003	0.002	0
	D4f	Sub (3 letters)	0.007	0	0.002	0.001	0.003	0.002	0	0
	D4g	Sub (3 letters)	0.032	0.002	0.006	0.002	0.02	0.003	0	0
	D4h	Sub (3 letters)	0.008	0.001	0.002	0	0.005	0.001	0	0
	D4i	Sub (3 letters)	0.006	0	0.001	0	0.006	0	0	0
	D4j	Sub (3 letters)	0.01	0.001	0.001	0.001	0.006	0.002	0.001	0
	D4k	Sub (3 letters)	0.001	0	0	0	0.001	0	0	0
	D4l	Sub (3 letters)	0.003	0	0.001	0	0.002	0	0	0
	D4m	Sub (3 letters)	0.005	0	0.002	0.001	0.002	0	0	0
	D4n	Sub (3 letters)	0.008	0.001	0.002	0	0.004	0.001	0.001	0
	D4o	Sub (3 letters)	0.003	0.001	0	0	0.003	0	0	0
	D4p	Sub (3 letters)	0.002	0	0.001	0	0.001	0	0	0
	D4t	Sub (3 letters)	0.001	0	0	0	0	0	0	0.001
	D5a	Sub (3 letters)	0.021	0.001	0.003	0.002	0.014	0.001	0	0
	D5b	Sub (3 letters)	0.009	0	0.002	0.001	0.006	0.001	0	0.001
	D5c	Sub (3 letters)	0.005	0	0.001	0	0.003	0.001	0.001	0
	F1-	Sub (3 letters)	0.001	0	0.001	0	0	0	0	0
	F1a	Sub (3 letters)	0.014	0.002	0.002	0.001	0.007	0.002	0.001	0
	F1b	Sub (3 letters)	0.034	0.002	0.006	0.002	0.021	0.003	0.001	0
	F1c	Sub (3 letters)	0.001	0	0	0	0.001	0	0	0
	F1d	Sub (3 letters)	0.002	0	0.001	0	0.002	0	0	0
	F1e	Sub (3 letters)	0.002	0	0.001	0	0.001	0.001	0	0
	F2+16291	Sub (3 letters)	0.001	0	0	0	0.001	0	0	0
	F2a	Sub (3 letters)	0.006	0.001	0.001	0.001	0.003	0.001	0	0
	F2d	Sub (3 letters)	0.001	0	0	0	0	0	0.001	0
	F2f	Sub (3 letters)	0.001	0	0.001	0.001	0	0	0	0
	F3a	Sub (3 letters)	0.001	0	0	0	0.001	0	0	0
	F3b	Sub (3 letters)	0.003	0	0	0	0.002	0.001	0.001	0
	F4a	Sub (3 letters)	0.001	0	0	0	0.001	0	0	0
	G1a	Sub (3 letters)	0.035	0.002	0.004	0.001	0.027	0.001	0.001	0
	G2a	Sub (3 letters)	0.033	0.004	0.006	0.001	0.018	0.002	0.002	0
	G2b	Sub (3 letters)	0.001	0	0	0	0.001	0	0	0
	G3a	Sub (3 letters)	0.005	0	0.002	0	0.003	0	0	0
	G4-	Sub (3 letters)	0.002	0	0	0	0.001	0	0.001	0
	M10a	Sub (3 letters)	0.004	0	0.001	0.001	0.003	0	0	0
	M11a	Sub (3 letters)	0.001	0	0	0	0.001	0	0	0
	M11b	Sub (3 letters)	0.001	0	0	0	0.001	0	0	0
	M13a	Sub (3 letters)	0.003	0	0.001	0.001	0.002	0	0	0
	M7a	Sub (3 letters)	0.073	0.004	0.013	0.003	0.045	0.002	0.004	0.002
	M7b	Sub (3 letters)	0.043	0.002	0.009	0.002	0.025	0.003	0.001	0.002
	M7c	Sub (3 letters)	0.013	0.002	0.003	0.002	0.006	0	0.001	0
	M8a	Sub (3 letters)	0.007	0.001	0.002	0	0.004	0.001	0	0
	M9a	Sub (3 letters)	0.026	0.003	0.002	0.002	0.017	0.002	0.001	0
	N9a	Sub (3 letters)	0.044	0.003	0.007	0.002	0.026	0.004	0.002	0.001
	N9b	Sub (3 letters)	0.022	0.001	0.001	0.001	0.016	0.003	0.002	0
	R11a	Sub (3 letters)	0.002	0.001	0	0	0.001	0	0	0
	Y1-	Sub (3 letters)	0.001	0	0	0	0.001	0	0	0
	Y1a	Sub (3 letters)	0.001	0	0	0	0	0.001	0	0
	Y1b	Sub (3 letters)	0.001	0	0	0	0.001	0	0	0
	Y2-	Sub (3 letters)	0.002	0.001	0.001	0	0	0.001	0	0
	Z2-	Sub (3 letters)	0.009	0.001	0.002	0	0.007	0	0	0
	Z3+709	Sub (3 letters)	0.001	0	0	0	0.001	0	0	0
	Z3-	Sub (3 letters)	0.002	0	0.001	0	0.001	0	0	0
	Z3d	Sub (3 letters)	0.002	0	0.001	0	0.002	0	0	0
	Z4a	Sub (3 letters)	0.001	0	0	0	0.001	0	0	0
	A+152+16362+200	Sub (4 letters)	0.002	0.001	0.001	0	0.001	0	0	0
	A+152+16362-	Sub (4 letters)	0.002	0	0.001	0.001	0.001	0	0	0
	A1--	Sub (4 letters)	0.001	0	0	0	0.001	0	0	0
	A11--	Sub (4 letters)	0.002	0.001	0.001	0	0.001	0	0	0
	A15--	Sub (4 letters)	0.001	0	0	0	0.001	0	0	0
	A15b-	Sub (4 letters)	0.002	0.001	0.001	0	0.001	0	0	0
	A1a-	Sub (4 letters)	0.001	0	0	0.001	0	0	0	0
	A20--	Sub (4 letters)	0.001	0	0.001	0	0	0	0	0
	A3--	Sub (4 letters)	0.004	0	0.002	0	0.002	0.001	0	0
	A3a-	Sub (4 letters)	0.002	0.001	0.001	0	0.001	0	0	0
	A5--	Sub (4 letters)	0.001	0	0	0	0.001	0	0	0
	A5a-	Sub (4 letters)	0.003	0	0.001	0	0.002	0	0	0
	A5a1	Sub (4 letters)	0.03	0.003	0.003	0.001	0.021	0.002	0	0.001
	A5a2	Sub (4 letters)	0.001	0	0.001	0	0.001	0	0	0
	A5a3	Sub (4 letters)	0.002	0	0.001	0	0.001	0	0.001	0
	A5a4	Sub (4 letters)	0.004	0	0.001	0	0.002	0.001	0.001	0.001
	A5b1	Sub (4 letters)	0.004	0	0.001	0	0.003	0.001	0	0
	A5c-	Sub (4 letters)	0.001	0	0.001	0	0	0	0	0
	A5c1	Sub (4 letters)	0.003	0.001	0.001	0	0.002	0	0	0
	A8a-	Sub (4 letters)	0.002	0	0.001	0	0.001	0	0	0
	B4a-	Sub (4 letters)	0.001	0	0	0	0.001	0	0	0
	B4a1	Sub (4 letters)	0.019	0.001	0.003	0	0.014	0.001	0.001	0
	B4a2	Sub (4 letters)	0.002	0	0.001	0	0.001	0	0	0.001
	B4a3	Sub (4 letters)	0.001	0	0.001	0	0.001	0	0	0
	B4a4	Sub (4 letters)	0.001	0	0	0	0.001	0	0	0
	B4a5	Sub (4 letters)	0.001	0.001	0	0	0	0	0	0
	B4b1	Sub (4 letters)	0.029	0.002	0.006	0.002	0.016	0.001	0.001	0.001
	B4c1	Sub (4 letters)	0.038	0.001	0.008	0.001	0.027	0.002	0.001	0.001
	B4d1'	Sub (4 letters)	0.001	0	0	0	0	0.001	0	0
	B4d3	Sub (4 letters)	0.002	0	0.002	0	0.001	0	0	0
	B4d4	Sub (4 letters)	0.003	0	0	0.001	0.002	0	0	0
	B4e-	Sub (4 letters)	0.001	0	0	0	0.001	0	0	0
	B4f-	Sub (4 letters)	0.003	0	0.001	0	0.002	0	0	0.001
	B4f1	Sub (4 letters)	0.005	0	0	0	0.004	0.001	0	0
	B4h-	Sub (4 letters)	0.001	0	0.001	0	0	0	0	0
	B5a2	Sub (4 letters)	0.004	0	0.001	0	0.002	0.002	0	0
	B5b1	Sub (4 letters)	0.01	0.001	0.001	0.001	0.006	0.003	0	0
	B5b2	Sub (4 letters)	0.011	0.001	0.003	0.001	0.006	0.001	0	0
	B5b3	Sub (4 letters)	0.002	0	0.001	0	0.001	0	0	0
	C---	Sub (4 letters)	0.001	0	0	0	0.001	0.001	0	0
	C1a-	Sub (4 letters)	0.003	0.001	0	0	0.002	0	0.001	0
	C4a1	Sub (4 letters)	0.001	0	0	0	0.001	0	0	0
	C4a2	Sub (4 letters)	0.001	0	0	0	0.001	0	0	0
	C5+16093-	Sub (4 letters)	0.001	0	0	0	0.001	0	0	0
	C7b-	Sub (4 letters)	0.001	0.001	0	0	0	0	0	0
	D4+195-	Sub (4 letters)	0.004	0.001	0.001	0	0.003	0	0	0
	D4--	Sub (4 letters)	0.004	0.001	0	0.001	0.002	0	0.001	0
	D4a-	Sub (4 letters)	0.006	0	0.001	0	0.004	0.001	0.001	0
	D4a1	Sub (4 letters)	0.053	0.004	0.01	0.003	0.032	0.004	0.001	0
	D4a2	Sub (4 letters)	0.011	0.002	0.001	0	0.007	0.002	0	0
	D4a3	Sub (4 letters)	0.004	0	0.002	0.002	0.001	0	0	0
	D4a4	Sub (4 letters)	0.003	0	0	0	0.001	0.001	0.001	0
	D4a7	Sub (4 letters)	0.001	0	0	0.001	0	0	0	0
	D4b1	Sub (4 letters)	0.022	0.003	0.002	0.001	0.014	0.002	0	0
	D4b2	Sub (4 letters)	0.084	0.006	0.013	0.003	0.059	0.002	0.001	0
	D4c1	Sub (4 letters)	0.027	0.002	0.005	0.002	0.017	0.001	0	0.001
	D4c2	Sub (4 letters)	0.005	0	0.001	0	0.004	0	0.001	0
	D4d-	Sub (4 letters)	0.001	0	0	0.001	0	0	0	0
	D4e1	Sub (4 letters)	0.005	0.001	0.001	0	0.003	0	0.001	0
	D4e2	Sub (4 letters)	0.053	0.002	0.006	0.004	0.038	0.003	0.001	0
	D4e5	Sub (4 letters)	0.001	0	0.001	0	0	0.001	0	0
	D4f1	Sub (4 letters)	0.007	0	0.002	0.001	0.003	0.002	0	0
	D4g1	Sub (4 letters)	0.031	0.002	0.005	0.002	0.02	0.003	0	0
	D4g2	Sub (4 letters)	0.001	0	0.001	0	0	0.001	0	0
	D4h1	Sub (4 letters)	0.007	0.001	0.001	0	0.005	0.001	0	0
	D4h4	Sub (4 letters)	0.001	0	0.001	0	0	0	0	0
	D4i-	Sub (4 letters)	0.005	0	0.001	0	0.004	0	0	0
	D4i1	Sub (4 letters)	0.002	0	0	0	0.002	0	0	0
	D4j+146	Sub (4 letters)	0.001	0	0	0	0.001	0	0	0
	D4j-	Sub (4 letters)	0.004	0.001	0.001	0	0.003	0	0	0
	D4j1	Sub (4 letters)	0.003	0	0.001	0.001	0.001	0.001	0.001	0
	D4j3	Sub (4 letters)	0.003	0	0	0	0.002	0.001	0	0
	D4k-	Sub (4 letters)	0.001	0	0	0	0.001	0	0	0
	D4l-	Sub (4 letters)	0.001	0	0	0	0.001	0	0	0
	D4l1	Sub (4 letters)	0.002	0	0.001	0	0.002	0	0	0
	D4m1	Sub (4 letters)	0.005	0	0.002	0.001	0.002	0	0	0
	D4m2	Sub (4 letters)	0.001	0	0	0	0.001	0	0	0
	D4n-	Sub (4 letters)	0.004	0.001	0.001	0	0.001	0.001	0.001	0
	D4n1	Sub (4 letters)	0.004	0	0.001	0	0.003	0	0	0
	D4o1	Sub (4 letters)	0.003	0.001	0	0	0.003	0	0	0
	D4p1	Sub (4 letters)	0.002	0	0.001	0	0.001	0	0	0
	D4t-	Sub (4 letters)	0.001	0	0	0	0	0	0	0.001
	D5a1	Sub (4 letters)	0.01	0.001	0.002	0.002	0.006	0	0	0
	D5a2	Sub (4 letters)	0.01	0	0.001	0.001	0.008	0.001	0	0
	D5b1	Sub (4 letters)	0.009	0	0.002	0.001	0.006	0.001	0	0.001
	D5b2	Sub (4 letters)	0.001	0	0	0	0.001	0	0	0
	D5c1	Sub (4 letters)	0.004	0	0	0	0.003	0.001	0.001	0
	D5c2	Sub (4 letters)	0.001	0	0.001	0	0.001	0	0	0
	F1--	Sub (4 letters)	0.001	0	0.001	0	0	0	0	0
	F1a1	Sub (4 letters)	0.013	0.002	0.002	0.001	0.007	0.002	0.001	0
	F1a3	Sub (4 letters)	0.001	0	0	0	0.001	0	0	0
	F1b1	Sub (4 letters)	0.034	0.002	0.006	0.002	0.021	0.003	0.001	0
	F1c1	Sub (4 letters)	0.001	0	0	0	0.001	0	0	0
	F1d-	Sub (4 letters)	0.002	0	0.001	0	0.002	0	0	0
	F1e-	Sub (4 letters)	0.001	0	0	0	0	0.001	0	0
	F1e1	Sub (4 letters)	0.001	0	0.001	0	0.001	0	0	0
	F2+16291-	Sub (4 letters)	0.001	0	0	0	0.001	0	0	0
	F2a-	Sub (4 letters)	0.005	0.001	0.001	0.001	0.002	0.001	0	0
	F2a1	Sub (4 letters)	0.001	0	0	0	0.001	0	0	0
	F2d-	Sub (4 letters)	0.001	0	0	0	0	0	0.001	0
	F2f-	Sub (4 letters)	0.001	0	0.001	0.001	0	0	0	0
	F3a-	Sub (4 letters)	0.001	0	0	0	0.001	0	0	0
	F3b-	Sub (4 letters)	0.003	0	0	0	0.002	0.001	0.001	0
	F4a1	Sub (4 letters)	0.001	0	0	0	0.001	0	0	0
	G1a-	Sub (4 letters)	0.002	0	0.001	0	0.001	0	0	0
	G1a1	Sub (4 letters)	0.032	0.002	0.003	0.001	0.025	0.001	0.001	0
	G1a3	Sub (4 letters)	0.002	0.001	0.001	0	0.001	0	0	0
	G2a1	Sub (4 letters)	0.031	0.004	0.006	0.001	0.017	0.002	0.002	0
	G2a5	Sub (4 letters)	0.002	0.001	0.001	0	0.001	0	0	0
	G2b2	Sub (4 letters)	0.001	0	0	0	0.001	0	0	0
	G3a2	Sub (4 letters)	0.005	0	0.002	0	0.003	0	0	0
	G4--	Sub (4 letters)	0.002	0	0	0	0.001	0	0.001	0
	M10a1	Sub (4 letters)	0.004	0	0.001	0.001	0.003	0	0	0
	M11a-	Sub (4 letters)	0.001	0	0	0	0.001	0	0	0
	M11b1	Sub (4 letters)	0.001	0	0	0	0.001	0	0	0
	M13a1	Sub (4 letters)	0.003	0	0.001	0.001	0.002	0	0	0
	M7a+16324	Sub (4 letters)	0.001	0	0	0	0.001	0	0	0
	M7a1	Sub (4 letters)	0.07	0.004	0.012	0.003	0.044	0.002	0.004	0.002
	M7a2	Sub (4 letters)	0.002	0	0.001	0	0.001	0.001	0	0
	M7b1	Sub (4 letters)	0.043	0.002	0.009	0.002	0.025	0.003	0.001	0.002
	M7c1	Sub (4 letters)	0.013	0.002	0.003	0.002	0.006	0	0.001	0
	M8a1	Sub (4 letters)	0.001	0	0	0	0	0.001	0	0
	M8a2	Sub (4 letters)	0.006	0.001	0.002	0	0.004	0	0	0
	M9a-	Sub (4 letters)	0.001	0	0	0	0.001	0	0	0
	M9a1	Sub (4 letters)	0.025	0.003	0.002	0.002	0.017	0.002	0.001	0
	N9a1	Sub (4 letters)	0.002	0	0.001	0	0	0.001	0	0
	N9a2	Sub (4 letters)	0.026	0.002	0.004	0.001	0.016	0.002	0.001	0
	N9a3	Sub (4 letters)	0.002	0	0	0	0.001	0	0	0.001
	N9a4	Sub (4 letters)	0.008	0.001	0.001	0.001	0.004	0.002	0.001	0
	N9a5	Sub (4 letters)	0.004	0	0.001	0.001	0.003	0	0	0
	N9a7	Sub (4 letters)	0.002	0	0.001	0	0.002	0	0	0
	N9a8	Sub (4 letters)	0.001	0	0	0	0.001	0	0	0
	N9b-	Sub (4 letters)	0.008	0	0	0.001	0.006	0.002	0.001	0
	N9b1	Sub (4 letters)	0.008	0	0.001	0	0.006	0	0.001	0
	N9b2	Sub (4 letters)	0.003	0.001	0	0	0.002	0.001	0	0
	N9b3	Sub (4 letters)	0.003	0	0	0	0.003	0	0.001	0
	R11a-	Sub (4 letters)	0.002	0.001	0	0	0.001	0	0	0
	Y1--	Sub (4 letters)	0.001	0	0	0	0.001	0	0	0
	Y1a-	Sub (4 letters)	0.001	0	0	0	0	0.001	0	0
	Y1b1	Sub (4 letters)	0.001	0	0	0	0.001	0	0	0
	Y2--	Sub (4 letters)	0.002	0.001	0.001	0	0	0.001	0	0
	Z2--	Sub (4 letters)	0.009	0.001	0.002	0	0.007	0	0	0
	Z3+709-	Sub (4 letters)	0.001	0	0	0	0.001	0	0	0
	Z3--	Sub (4 letters)	0.002	0	0.001	0	0.001	0	0	0
	Z3d-	Sub (4 letters)	0.002	0	0.001	0	0.002	0	0	0
	Z4a1	Sub (4 letters)	0.001	0	0	0	0.001	0	0	0
	A+152+16362+200-	Sub (5 letters)	0.002	0.001	0.001	0	0.001	0	0	0
	A+152+16362--	Sub (5 letters)	0.002	0	0.001	0.001	0.001	0	0	0
	A1---	Sub (5 letters)	0.001	0	0	0	0.001	0	0	0
	A11---	Sub (5 letters)	0.002	0.001	0.001	0	0.001	0	0	0
	A15---	Sub (5 letters)	0.001	0	0	0	0.001	0	0	0
	A15b--	Sub (5 letters)	0.002	0.001	0.001	0	0.001	0	0	0
	A1a--	Sub (5 letters)	0.001	0	0	0.001	0	0	0	0
	A20---	Sub (5 letters)	0.001	0	0.001	0	0	0	0	0
	A3---	Sub (5 letters)	0.004	0	0.002	0	0.002	0.001	0	0
	A3a--	Sub (5 letters)	0.002	0.001	0.001	0	0.001	0	0	0
	A5---	Sub (5 letters)	0.001	0	0	0	0.001	0	0	0
	A5a--	Sub (5 letters)	0.003	0	0.001	0	0.002	0	0	0
	A5a1a	Sub (5 letters)	0.029	0.003	0.003	0.001	0.02	0.002	0	0.001
	A5a1b	Sub (5 letters)	0.002	0	0	0	0.001	0.001	0	0
	A5a2-	Sub (5 letters)	0.001	0	0.001	0	0.001	0	0	0
	A5a3a	Sub (5 letters)	0.002	0	0.001	0	0.001	0	0.001	0
	A5a4-	Sub (5 letters)	0.004	0	0.001	0	0.002	0.001	0.001	0.001
	A5b1a	Sub (5 letters)	0.004	0	0.001	0	0.003	0.001	0	0
	A5c--	Sub (5 letters)	0.001	0	0.001	0	0	0	0	0
	A5c1-	Sub (5 letters)	0.003	0.001	0.001	0	0.002	0	0	0
	A8a--	Sub (5 letters)	0.002	0	0.001	0	0.001	0	0	0
	B4a--	Sub (5 letters)	0.001	0	0	0	0.001	0	0	0
	B4a1b	Sub (5 letters)	0.003	0	0.001	0	0.003	0	0	0
	B4a1c	Sub (5 letters)	0.016	0.001	0.003	0	0.011	0.001	0.001	0
	B4a2b	Sub (5 letters)	0.002	0	0.001	0	0.001	0	0	0.001
	B4a3-	Sub (5 letters)	0.001	0	0.001	0	0.001	0	0	0
	B4a4-	Sub (5 letters)	0.001	0	0	0	0.001	0	0	0
	B4a5-	Sub (5 letters)	0.001	0.001	0	0	0	0	0	0
	B4b1a	Sub (5 letters)	0.026	0.002	0.005	0.002	0.015	0.001	0.001	0.001
	B4b1b	Sub (5 letters)	0.002	0	0.001	0	0.001	0	0	0
	B4b1c	Sub (5 letters)	0.001	0	0.001	0	0	0	0	0
	B4c1a	Sub (5 letters)	0.012	0	0.005	0	0.008	0	0	0
	B4c1b	Sub (5 letters)	0.016	0.001	0.002	0.001	0.011	0.001	0	0.001
	B4c1c	Sub (5 letters)	0.01	0	0.002	0	0.007	0.001	0.001	0
	B4d1'2'	Sub (5 letters)	0.001	0	0	0	0	0.001	0	0
	B4d3a	Sub (5 letters)	0.002	0	0.002	0	0.001	0	0	0
	B4d4-	Sub (5 letters)	0.003	0	0	0.001	0.002	0	0	0
	B4e--	Sub (5 letters)	0.001	0	0	0	0.001	0	0	0
	B4f--	Sub (5 letters)	0.003	0	0.001	0	0.002	0	0	0.001
	B4f1-	Sub (5 letters)	0.005	0	0	0	0.004	0.001	0	0
	B4h--	Sub (5 letters)	0.001	0	0.001	0	0	0	0	0
	B5a2a	Sub (5 letters)	0.004	0	0.001	0	0.002	0.002	0	0
	B5b1a	Sub (5 letters)	0.01	0.001	0.001	0.001	0.006	0.003	0	0
	B5b2+@204	Sub (5 letters)	0.001	0	0.001	0	0	0	0	0
	B5b2a	Sub (5 letters)	0.01	0.001	0.003	0.001	0.006	0.001	0	0
	B5b3a	Sub (5 letters)	0.002	0	0.001	0	0.001	0	0	0
	C----	Sub (5 letters)	0.001	0	0	0	0.001	0.001	0	0
	C1a--	Sub (5 letters)	0.003	0.001	0	0	0.002	0	0.001	0
	C4a1a	Sub (5 letters)	0.001	0	0	0	0.001	0	0	0
	C4a2a	Sub (5 letters)	0.001	0	0	0	0.001	0	0	0
	C5+16093--	Sub (5 letters)	0.001	0	0	0	0.001	0	0	0
	C7b--	Sub (5 letters)	0.001	0.001	0	0	0	0	0	0
	D4+195--	Sub (5 letters)	0.004	0.001	0.001	0	0.003	0	0	0
	D4---	Sub (5 letters)	0.004	0.001	0	0.001	0.002	0	0.001	0
	D4a--	Sub (5 letters)	0.006	0	0.001	0	0.004	0.001	0.001	0
	D4a1-	Sub (5 letters)	0.02	0.002	0.002	0.001	0.015	0.001	0.001	0
	D4a1a	Sub (5 letters)	0.014	0.002	0.005	0	0.007	0.001	0	0
	D4a1b	Sub (5 letters)	0.01	0.001	0.003	0.001	0.005	0.001	0	0
	D4a1c	Sub (5 letters)	0.005	0	0.001	0.001	0.003	0.001	0	0
	D4a1d	Sub (5 letters)	0.002	0	0.001	0	0.002	0	0	0
	D4a1e	Sub (5 letters)	0.001	0	0	0.001	0	0	0	0
	D4a1f	Sub (5 letters)	0.001	0	0	0	0.001	0	0	0
	D4a1h	Sub (5 letters)	0.001	0	0	0.001	0	0	0	0
	D4a2-	Sub (5 letters)	0.003	0	0	0	0.002	0.001	0	0
	D4a2a	Sub (5 letters)	0.005	0.001	0.001	0	0.003	0.001	0	0
	D4a2b	Sub (5 letters)	0.003	0.001	0	0	0.003	0	0	0
	D4a3b	Sub (5 letters)	0.004	0	0.002	0.002	0.001	0	0	0
	D4a4-	Sub (5 letters)	0.003	0	0	0	0.001	0.001	0.001	0
	D4a7-	Sub (5 letters)	0.001	0	0	0.001	0	0	0	0
	D4b1-	Sub (5 letters)	0.001	0	0	0	0.001	0	0	0
	D4b1a	Sub (5 letters)	0.01	0.002	0.001	0.001	0.006	0.001	0	0
	D4b1b	Sub (5 letters)	0.011	0.001	0.001	0.001	0.007	0.002	0	0
	D4b2-	Sub (5 letters)	0.003	0.001	0	0	0.003	0	0	0
	D4b2a	Sub (5 letters)	0.02	0.001	0.002	0.001	0.015	0.001	0.001	0
	D4b2b	Sub (5 letters)	0.061	0.005	0.011	0.003	0.041	0.001	0	0
	D4c1a	Sub (5 letters)	0.019	0.002	0.003	0.002	0.012	0.001	0	0
	D4c1b	Sub (5 letters)	0.008	0	0.003	0	0.005	0	0	0.001
	D4c2c	Sub (5 letters)	0.005	0	0.001	0	0.004	0	0.001	0
	D4d--	Sub (5 letters)	0.001	0	0	0.001	0	0	0	0
	D4e1a	Sub (5 letters)	0.005	0.001	0.001	0	0.003	0	0.001	0
	D4e2-	Sub (5 letters)	0.041	0.002	0.003	0.003	0.031	0.003	0.001	0
	D4e2a	Sub (5 letters)	0.008	0	0.002	0.001	0.005	0	0.001	0
	D4e2c	Sub (5 letters)	0.003	0	0.001	0	0.002	0	0	0
	D4e2d	Sub (5 letters)	0.001	0	0	0	0.001	0	0	0
	D4e5b	Sub (5 letters)	0.001	0	0.001	0	0	0.001	0	0
	D4f1-	Sub (5 letters)	0.007	0	0.002	0.001	0.003	0.002	0	0
	D4g1-	Sub (5 letters)	0.01	0.001	0.002	0	0.006	0.002	0	0
	D4g1a	Sub (5 letters)	0.006	0.001	0.001	0.001	0.004	0.001	0	0
	D4g1b	Sub (5 letters)	0.007	0	0.001	0.001	0.005	0.001	0	0
	D4g1c	Sub (5 letters)	0.007	0	0.002	0	0.005	0	0	0
	D4g2a	Sub (5 letters)	0.001	0	0.001	0	0	0.001	0	0
	D4h1a	Sub (5 letters)	0.004	0	0.001	0	0.003	0.001	0	0
	D4h1b	Sub (5 letters)	0.002	0.001	0	0	0.001	0	0	0
	D4h1c	Sub (5 letters)	0.001	0	0	0	0.001	0	0	0
	D4h4-	Sub (5 letters)	0.001	0	0.001	0	0	0	0	0
	D4i--	Sub (5 letters)	0.005	0	0.001	0	0.004	0	0	0
	D4i1-	Sub (5 letters)	0.002	0	0	0	0.002	0	0	0
	D4j+146-	Sub (5 letters)	0.001	0	0	0	0.001	0	0	0
	D4j--	Sub (5 letters)	0.004	0.001	0.001	0	0.003	0	0	0
	D4j11	Sub (5 letters)	0.001	0	0	0.001	0.001	0	0	0
	D4j14	Sub (5 letters)	0.001	0	0.001	0	0	0.001	0	0
	D4j16	Sub (5 letters)	0.001	0	0	0	0	0	0.001	0
	D4j3-	Sub (5 letters)	0.001	0	0	0	0.001	0	0	0
	D4j3a	Sub (5 letters)	0.003	0	0	0	0.002	0.001	0	0
	D4k--	Sub (5 letters)	0.001	0	0	0	0.001	0	0	0
	D4l--	Sub (5 letters)	0.001	0	0	0	0.001	0	0	0
	D4l1a	Sub (5 letters)	0.002	0	0.001	0	0.002	0	0	0
	D4m1-	Sub (5 letters)	0.005	0	0.002	0.001	0.002	0	0	0
	D4m2a	Sub (5 letters)	0.001	0	0	0	0.001	0	0	0
	D4n--	Sub (5 letters)	0.004	0.001	0.001	0	0.001	0.001	0.001	0
	D4n1-	Sub (5 letters)	0.002	0	0	0	0.002	0	0	0
	D4n1a	Sub (5 letters)	0.002	0	0.001	0	0.001	0	0	0
	D4o1a	Sub (5 letters)	0.003	0.001	0	0	0.003	0	0	0
	D4p1-	Sub (5 letters)	0.002	0	0.001	0	0.001	0	0	0
	D4t--	Sub (5 letters)	0.001	0	0	0	0	0	0	0.001
	D5a1-	Sub (5 letters)	0.003	0	0.001	0	0.002	0	0	0
	D5a1a	Sub (5 letters)	0.008	0.001	0.002	0.002	0.004	0	0	0
	D5a2a	Sub (5 letters)	0.01	0	0.001	0.001	0.008	0.001	0	0
	D5b1a	Sub (5 letters)	0.003	0	0	0	0.003	0	0	0
	D5b1b	Sub (5 letters)	0.006	0	0.002	0.001	0.003	0.001	0	0.001
	D5b2-	Sub (5 letters)	0.001	0	0	0	0.001	0	0	0
	D5c1a	Sub (5 letters)	0.004	0	0	0	0.003	0.001	0.001	0
	D5c2-	Sub (5 letters)	0.001	0	0.001	0	0.001	0	0	0
	F1---	Sub (5 letters)	0.001	0	0.001	0	0	0	0	0
	F1a1b	Sub (5 letters)	0.01	0.002	0.001	0.001	0.006	0.001	0.001	0
	F1a1c	Sub (5 letters)	0.003	0	0.001	0	0.001	0.001	0	0
	F1a3a	Sub (5 letters)	0.001	0	0	0	0.001	0	0	0
	F1b1a	Sub (5 letters)	0.032	0.002	0.005	0.002	0.02	0.003	0.001	0
	F1b1d	Sub (5 letters)	0.002	0	0.001	0	0.001	0	0	0
	F1c1-	Sub (5 letters)	0.001	0	0	0	0.001	0	0	0
	F1d--	Sub (5 letters)	0.002	0	0.001	0	0.002	0	0	0
	F1e--	Sub (5 letters)	0.001	0	0	0	0	0.001	0	0
	F1e1a	Sub (5 letters)	0.001	0	0.001	0	0.001	0	0	0
	F2+16291--	Sub (5 letters)	0.001	0	0	0	0.001	0	0	0
	F2a--	Sub (5 letters)	0.005	0.001	0.001	0.001	0.002	0.001	0	0
	F2a1-	Sub (5 letters)	0.001	0	0	0	0.001	0	0	0
	F2d--	Sub (5 letters)	0.001	0	0	0	0	0	0.001	0
	F2f--	Sub (5 letters)	0.001	0	0.001	0.001	0	0	0	0
	F3a--	Sub (5 letters)	0.001	0	0	0	0.001	0	0	0
	F3b--	Sub (5 letters)	0.003	0	0	0	0.002	0.001	0.001	0
	F4a1a	Sub (5 letters)	0.001	0	0	0	0.001	0	0	0
	G1a--	Sub (5 letters)	0.002	0	0.001	0	0.001	0	0	0
	G1a1a	Sub (5 letters)	0.032	0.002	0.003	0.001	0.025	0.001	0.001	0
	G1a3-	Sub (5 letters)	0.002	0.001	0.001	0	0.001	0	0	0
	G2a1-	Sub (5 letters)	0.013	0.001	0.002	0	0.009	0.001	0.001	0
	G2a1b	Sub (5 letters)	0.001	0	0.001	0	0	0	0	0
	G2a1d	Sub (5 letters)	0.012	0.001	0.002	0.001	0.007	0.002	0.001	0
	G2a1e	Sub (5 letters)	0.004	0.002	0.002	0	0.001	0	0	0
	G2a5-	Sub (5 letters)	0.002	0.001	0.001	0	0.001	0	0	0
	G2b2-	Sub (5 letters)	0.001	0	0	0	0.001	0	0	0
	G3a2-	Sub (5 letters)	0.001	0	0	0	0.001	0	0	0
	G3a2a	Sub (5 letters)	0.004	0	0.002	0	0.003	0	0	0
	G4---	Sub (5 letters)	0.002	0	0	0	0.001	0	0.001	0
	M10a1-	Sub (5 letters)	0.001	0	0	0	0.001	0	0	0
	M10a1a	Sub (5 letters)	0.002	0	0.001	0.001	0.001	0	0	0
	M10a1b	Sub (5 letters)	0.001	0	0	0	0.001	0	0	0
	M11a--	Sub (5 letters)	0.001	0	0	0	0.001	0	0	0
	M11b1a	Sub (5 letters)	0.001	0	0	0	0.001	0	0	0
	M13a1a	Sub (5 letters)	0.003	0	0.001	0.001	0.002	0	0	0
	M7a+16324-	Sub (5 letters)	0.001	0	0	0	0.001	0	0	0
	M7a1-	Sub (5 letters)	0.004	0	0.001	0.001	0.003	0	0	0.001
	M7a1a	Sub (5 letters)	0.064	0.003	0.011	0.003	0.041	0.002	0.004	0.001
	M7a1b	Sub (5 letters)	0.002	0.001	0.001	0	0.001	0	0	0
	M7a2-	Sub (5 letters)	0.001	0	0	0	0	0.001	0	0
	M7a2a	Sub (5 letters)	0.002	0	0.001	0	0.001	0	0	0
	M7b1a	Sub (5 letters)	0.043	0.002	0.009	0.002	0.025	0.003	0.001	0.002
	M7c1-	Sub (5 letters)	0.001	0	0	0.001	0.001	0	0	0
	M7c1a	Sub (5 letters)	0.01	0.002	0.002	0.002	0.004	0	0.001	0
	M7c1b	Sub (5 letters)	0.002	0	0.001	0	0.001	0	0	0
	M8a1a	Sub (5 letters)	0.001	0	0	0	0	0.001	0	0
	M8a2-	Sub (5 letters)	0.001	0	0.001	0	0	0	0	0
	M8a2a	Sub (5 letters)	0.001	0	0	0	0.001	0	0	0
	M8a2b	Sub (5 letters)	0.003	0.001	0.001	0	0.002	0	0	0
	M8a2c	Sub (5 letters)	0.002	0	0	0	0.002	0	0	0
	M9a--	Sub (5 letters)	0.001	0	0	0	0.001	0	0	0
	M9a1a	Sub (5 letters)	0.025	0.003	0.002	0.002	0.016	0.002	0.001	0
	M9a1b	Sub (5 letters)	0.001	0	0	0	0.001	0	0	0
	N9a1-	Sub (5 letters)	0.002	0	0.001	0	0	0.001	0	0
	N9a2-	Sub (5 letters)	0.004	0.001	0.001	0	0.003	0	0	0
	N9a2a	Sub (5 letters)	0.019	0.001	0.003	0.001	0.012	0.002	0.001	0
	N9a2c	Sub (5 letters)	0.002	0.001	0.001	0	0.001	0	0	0
	N9a2d	Sub (5 letters)	0.001	0	0	0	0.001	0	0	0
	N9a3-	Sub (5 letters)	0.002	0	0	0	0.001	0	0	0.001
	N9a4a	Sub (5 letters)	0.008	0.001	0.001	0.001	0.004	0.002	0.001	0
	N9a5-	Sub (5 letters)	0.004	0	0.001	0.001	0.003	0	0	0
	N9a7-	Sub (5 letters)	0.002	0	0.001	0	0.002	0	0	0
	N9a8-	Sub (5 letters)	0.001	0	0	0	0.001	0	0	0
	N9b--	Sub (5 letters)	0.008	0	0	0.001	0.006	0.002	0.001	0
	N9b1-	Sub (5 letters)	0.003	0	0.001	0	0.003	0	0	0
	N9b1a	Sub (5 letters)	0.001	0	0	0	0.001	0	0	0
	N9b1b	Sub (5 letters)	0.001	0	0	0	0.001	0	0	0
	N9b1c	Sub (5 letters)	0.004	0	0.001	0	0.003	0	0.001	0
	N9b2-	Sub (5 letters)	0.001	0	0	0	0.001	0	0	0
	N9b2a	Sub (5 letters)	0.002	0.001	0	0	0.001	0.001	0	0
	N9b3-	Sub (5 letters)	0.003	0	0	0	0.003	0	0.001	0
	R11a--	Sub (5 letters)	0.002	0.001	0	0	0.001	0	0	0
	Y1---	Sub (5 letters)	0.001	0	0	0	0.001	0	0	0
	Y1a--	Sub (5 letters)	0.001	0	0	0	0	0.001	0	0
	Y1b1a	Sub (5 letters)	0.001	0	0	0	0.001	0	0	0
	Y2---	Sub (5 letters)	0.002	0.001	0.001	0	0	0.001	0	0
	Z2---	Sub (5 letters)	0.009	0.001	0.002	0	0.007	0	0	0
	Z3+709--	Sub (5 letters)	0.001	0	0	0	0.001	0	0	0
	Z3---	Sub (5 letters)	0.002	0	0.001	0	0.001	0	0	0
	Z3d--	Sub (5 letters)	0.002	0	0.001	0	0.002	0	0	0
	Z4a1a	Sub (5 letters)	0.001	0	0	0	0.001	0	0	0
	A+152+16362+200--	Sub (6 letters)	0.002	0.001	0.001	0	0.001	0	0	0
	A+152+16362---	Sub (6 letters)	0.002	0	0.001	0.001	0.001	0	0	0
	A1----	Sub (6 letters)	0.001	0	0	0	0.001	0	0	0
	A11----	Sub (6 letters)	0.002	0.001	0.001	0	0.001	0	0	0
	A15----	Sub (6 letters)	0.001	0	0	0	0.001	0	0	0
	A15b---	Sub (6 letters)	0.002	0.001	0.001	0	0.001	0	0	0
	A1a---	Sub (6 letters)	0.001	0	0	0.001	0	0	0	0
	A20----	Sub (6 letters)	0.001	0	0.001	0	0	0	0	0
	A3----	Sub (6 letters)	0.004	0	0.002	0	0.002	0.001	0	0
	A3a---	Sub (6 letters)	0.002	0.001	0.001	0	0.001	0	0	0
	A5----	Sub (6 letters)	0.001	0	0	0	0.001	0	0	0
	A5a---	Sub (6 letters)	0.003	0	0.001	0	0.002	0	0	0
	A5a1a-	Sub (6 letters)	0.003	0	0	0	0.002	0.001	0	0
	A5a1a1	Sub (6 letters)	0.019	0.002	0.003	0.001	0.012	0.001	0	0.001
	A5a1a2	Sub (6 letters)	0.007	0.001	0	0	0.006	0.001	0	0
	A5a1b-	Sub (6 letters)	0.002	0	0	0	0.001	0.001	0	0
	A5a2--	Sub (6 letters)	0.001	0	0.001	0	0.001	0	0	0
	A5a3a-	Sub (6 letters)	0.002	0	0.001	0	0.001	0	0.001	0
	A5a4--	Sub (6 letters)	0.004	0	0.001	0	0.002	0.001	0.001	0.001
	A5b1a-	Sub (6 letters)	0.004	0	0.001	0	0.003	0.001	0	0
	A5c---	Sub (6 letters)	0.001	0	0.001	0	0	0	0	0
	A5c1--	Sub (6 letters)	0.003	0.001	0.001	0	0.002	0	0	0
	A8a---	Sub (6 letters)	0.002	0	0.001	0	0.001	0	0	0
	B4a---	Sub (6 letters)	0.001	0	0	0	0.001	0	0	0
	B4a1b1	Sub (6 letters)	0.003	0	0.001	0	0.003	0	0	0
	B4a1c1	Sub (6 letters)	0.01	0.001	0.002	0	0.006	0.001	0.001	0
	B4a1c3	Sub (6 letters)	0.006	0	0.001	0	0.005	0	0	0
	B4a2b1	Sub (6 letters)	0.002	0	0.001	0	0.001	0	0	0.001
	B4a3--	Sub (6 letters)	0.001	0	0.001	0	0.001	0	0	0
	B4a4--	Sub (6 letters)	0.001	0	0	0	0.001	0	0	0
	B4a5--	Sub (6 letters)	0.001	0.001	0	0	0	0	0	0
	B4b1a1	Sub (6 letters)	0.022	0.001	0.004	0.001	0.015	0.001	0.001	0.001
	B4b1a2	Sub (6 letters)	0.004	0.002	0.001	0.001	0.001	0	0	0
	B4b1b-	Sub (6 letters)	0.002	0	0.001	0	0.001	0	0	0
	B4b1c1	Sub (6 letters)	0.001	0	0.001	0	0	0	0	0
	B4c1a1	Sub (6 letters)	0.01	0	0.005	0	0.005	0	0	0
	B4c1a2	Sub (6 letters)	0.003	0	0	0	0.003	0	0	0
	B4c1b-	Sub (6 letters)	0.003	0	0.001	0	0.002	0	0	0
	B4c1b1	Sub (6 letters)	0.012	0.001	0.001	0.001	0.009	0.001	0	0.001
	B4c1b2	Sub (6 letters)	0.001	0	0	0	0.001	0	0	0
	B4c1c+16311	Sub (6 letters)	0.001	0	0	0	0.001	0	0	0
	B4c1c-	Sub (6 letters)	0.001	0	0.001	0	0	0	0	0
	B4c1c1	Sub (6 letters)	0.009	0	0.001	0	0.007	0.001	0.001	0
	B4d1'2'3	Sub (6 letters)	0.001	0	0	0	0	0.001	0	0
	B4d3a1	Sub (6 letters)	0.002	0	0.002	0	0.001	0	0	0
	B4d4--	Sub (6 letters)	0.003	0	0	0.001	0.002	0	0	0
	B4e---	Sub (6 letters)	0.001	0	0	0	0.001	0	0	0
	B4f---	Sub (6 letters)	0.003	0	0.001	0	0.002	0	0	0.001
	B4f1--	Sub (6 letters)	0.005	0	0	0	0.004	0.001	0	0
	B4h---	Sub (6 letters)	0.001	0	0.001	0	0	0	0	0
	B5a2a1	Sub (6 letters)	0.004	0	0.001	0	0.002	0.002	0	0
	B5b1a1	Sub (6 letters)	0.002	0	0.001	0	0.001	0	0	0
	B5b1a2	Sub (6 letters)	0.008	0.001	0	0.001	0.005	0.003	0	0
	B5b2+@204-	Sub (6 letters)	0.001	0	0.001	0	0	0	0	0
	B5b2a1	Sub (6 letters)	0.006	0.001	0.001	0.001	0.003	0	0	0
	B5b2a2	Sub (6 letters)	0.005	0	0.002	0	0.003	0.001	0	0
	B5b3a-	Sub (6 letters)	0.002	0	0.001	0	0.001	0	0	0
	C-----	Sub (6 letters)	0.001	0	0	0	0.001	0.001	0	0
	C1a---	Sub (6 letters)	0.003	0.001	0	0	0.002	0	0.001	0
	C4a1a+195	Sub (6 letters)	0.001	0	0	0	0.001	0	0	0
	C4a2a1	Sub (6 letters)	0.001	0	0	0	0.001	0	0	0
	C5+16093---	Sub (6 letters)	0.001	0	0	0	0.001	0	0	0
	C7b---	Sub (6 letters)	0.001	0.001	0	0	0	0	0	0
	D4+195---	Sub (6 letters)	0.004	0.001	0.001	0	0.003	0	0	0
	D4----	Sub (6 letters)	0.004	0.001	0	0.001	0.002	0	0.001	0
	D4a---	Sub (6 letters)	0.006	0	0.001	0	0.004	0.001	0.001	0
	D4a1--	Sub (6 letters)	0.02	0.002	0.002	0.001	0.015	0.001	0.001	0
	D4a1a1	Sub (6 letters)	0.014	0.002	0.005	0	0.007	0.001	0	0
	D4a1b-	Sub (6 letters)	0.007	0.001	0.002	0.001	0.003	0.001	0	0
	D4a1b1	Sub (6 letters)	0.003	0.001	0.001	0	0.002	0.001	0	0
	D4a1c-	Sub (6 letters)	0.005	0	0.001	0.001	0.003	0.001	0	0
	D4a1d-	Sub (6 letters)	0.002	0	0.001	0	0.002	0	0	0
	D4a1e1	Sub (6 letters)	0.001	0	0	0.001	0	0	0	0
	D4a1f1	Sub (6 letters)	0.001	0	0	0	0.001	0	0	0
	D4a1h-	Sub (6 letters)	0.001	0	0	0.001	0	0	0	0
	D4a2--	Sub (6 letters)	0.003	0	0	0	0.002	0.001	0	0
	D4a2a-	Sub (6 letters)	0.005	0.001	0.001	0	0.003	0.001	0	0
	D4a2b-	Sub (6 letters)	0.003	0.001	0	0	0.003	0	0	0
	D4a3b-	Sub (6 letters)	0.002	0	0.001	0.001	0.001	0	0	0
	D4a3b1	Sub (6 letters)	0.002	0	0.002	0.001	0	0	0	0
	D4a4--	Sub (6 letters)	0.003	0	0	0	0.001	0.001	0.001	0
	D4a7--	Sub (6 letters)	0.001	0	0	0.001	0	0	0	0
	D4b1--	Sub (6 letters)	0.001	0	0	0	0.001	0	0	0
	D4b1a1	Sub (6 letters)	0.01	0.002	0.001	0.001	0.006	0.001	0	0
	D4b1b-	Sub (6 letters)	0.004	0.001	0.001	0.001	0.002	0	0	0
	D4b1b1	Sub (6 letters)	0.007	0.001	0	0	0.005	0.002	0	0
	D4b2--	Sub (6 letters)	0.003	0.001	0	0	0.003	0	0	0
	D4b2a-	Sub (6 letters)	0.001	0	0	0	0.001	0	0	0
	D4b2a1	Sub (6 letters)	0.002	0.001	0.001	0	0.001	0	0	0
	D4b2a2	Sub (6 letters)	0.017	0	0.001	0.001	0.013	0.001	0.001	0
	D4b2b-	Sub (6 letters)	0.005	0.002	0.002	0	0.002	0	0	0
	D4b2b1	Sub (6 letters)	0.051	0.003	0.008	0.003	0.036	0.001	0	0
	D4b2b2	Sub (6 letters)	0.003	0.001	0.002	0	0.001	0	0	0
	D4b2b3	Sub (6 letters)	0.003	0	0.001	0	0.002	0	0	0
	D4c1a-	Sub (6 letters)	0.018	0.002	0.003	0.002	0.011	0.001	0	0
	D4c1a1	Sub (6 letters)	0.002	0	0	0	0.001	0.001	0	0
	D4c1b-	Sub (6 letters)	0.001	0	0	0	0	0	0	0.001
	D4c1b1	Sub (6 letters)	0.006	0	0.002	0	0.004	0	0	0
	D4c1b2	Sub (6 letters)	0.001	0	0.001	0	0.001	0	0	0
	D4c2c-	Sub (6 letters)	0.005	0	0.001	0	0.004	0	0.001	0
	D4d---	Sub (6 letters)	0.001	0	0	0.001	0	0	0	0
	D4e1a-	Sub (6 letters)	0.002	0.001	0.001	0	0.001	0	0	0
	D4e1a1	Sub (6 letters)	0.002	0	0	0	0.001	0	0.001	0
	D4e1a2	Sub (6 letters)	0.002	0	0.001	0	0.002	0	0	0
	D4e2--	Sub (6 letters)	0.041	0.002	0.003	0.003	0.031	0.003	0.001	0
	D4e2a-	Sub (6 letters)	0.008	0	0.002	0.001	0.005	0	0.001	0
	D4e2c-	Sub (6 letters)	0.003	0	0.001	0	0.002	0	0	0
	D4e2d-	Sub (6 letters)	0.001	0	0	0	0.001	0	0	0
	D4e5b-	Sub (6 letters)	0.001	0	0.001	0	0	0.001	0	0
	D4f1--	Sub (6 letters)	0.007	0	0.002	0.001	0.003	0.002	0	0
	D4g1--	Sub (6 letters)	0.01	0.001	0.002	0	0.006	0.002	0	0
	D4g1a-	Sub (6 letters)	0.006	0.001	0.001	0.001	0.004	0.001	0	0
	D4g1b-	Sub (6 letters)	0.007	0	0.001	0.001	0.005	0.001	0	0
	D4g1c-	Sub (6 letters)	0.007	0	0.002	0	0.005	0	0	0
	D4g2a-	Sub (6 letters)	0.001	0	0.001	0	0	0	0	0
	D4g2a1	Sub (6 letters)	0.001	0	0	0	0	0.001	0	0
	D4h1a1	Sub (6 letters)	0.003	0	0.001	0	0.002	0.001	0	0
	D4h1a2	Sub (6 letters)	0.002	0	0	0	0.001	0.001	0	0
	D4h1b-	Sub (6 letters)	0.002	0.001	0	0	0.001	0	0	0
	D4h1c1	Sub (6 letters)	0.001	0	0	0	0.001	0	0	0
	D4h4--	Sub (6 letters)	0.001	0	0.001	0	0	0	0	0
	D4i---	Sub (6 letters)	0.005	0	0.001	0	0.004	0	0	0
	D4i1--	Sub (6 letters)	0.002	0	0	0	0.002	0	0	0
	D4j+146--	Sub (6 letters)	0.001	0	0	0	0.001	0	0	0
	D4j---	Sub (6 letters)	0.004	0.001	0.001	0	0.003	0	0	0
	D4j11-	Sub (6 letters)	0.001	0	0	0.001	0.001	0	0	0
	D4j14-	Sub (6 letters)	0.001	0	0.001	0	0	0.001	0	0
	D4j16-	Sub (6 letters)	0.001	0	0	0	0	0	0.001	0
	D4j3--	Sub (6 letters)	0.001	0	0	0	0.001	0	0	0
	D4j3a-	Sub (6 letters)	0.001	0	0	0	0.001	0	0	0
	D4j3a1	Sub (6 letters)	0.002	0	0	0	0.001	0.001	0	0
	D4k---	Sub (6 letters)	0.001	0	0	0	0.001	0	0	0
	D4l---	Sub (6 letters)	0.001	0	0	0	0.001	0	0	0
	D4l1a1	Sub (6 letters)	0.002	0	0.001	0	0.002	0	0	0
	D4m1--	Sub (6 letters)	0.005	0	0.002	0.001	0.002	0	0	0
	D4m2a-	Sub (6 letters)	0.001	0	0	0	0.001	0	0	0
	D4n---	Sub (6 letters)	0.004	0.001	0.001	0	0.001	0.001	0.001	0
	D4n1--	Sub (6 letters)	0.002	0	0	0	0.002	0	0	0
	D4n1a-	Sub (6 letters)	0.002	0	0.001	0	0.001	0	0	0
	D4o1a-	Sub (6 letters)	0.003	0.001	0	0	0.003	0	0	0
	D4p1--	Sub (6 letters)	0.002	0	0.001	0	0.001	0	0	0
	D4t---	Sub (6 letters)	0.001	0	0	0	0	0	0	0.001
	D5a1--	Sub (6 letters)	0.003	0	0.001	0	0.002	0	0	0
	D5a1a1	Sub (6 letters)	0.006	0.001	0.002	0.001	0.003	0	0	0
	D5a1a2	Sub (6 letters)	0.002	0	0	0.001	0.001	0	0	0
	D5a2a+16092	Sub (6 letters)	0.001	0	0	0	0.001	0	0	0
	D5a2a1	Sub (6 letters)	0.009	0	0.001	0.001	0.007	0.001	0	0
	D5a2a2	Sub (6 letters)	0.001	0	0	0	0.001	0	0	0
	D5b1a1	Sub (6 letters)	0.003	0	0	0	0.003	0	0	0
	D5b1b-	Sub (6 letters)	0.002	0	0.001	0	0.001	0.001	0	0
	D5b1b1	Sub (6 letters)	0.002	0	0.001	0.001	0.001	0	0	0.001
	D5b1b2	Sub (6 letters)	0.002	0	0.001	0	0.002	0	0	0
	D5b2--	Sub (6 letters)	0.001	0	0	0	0.001	0	0	0
	D5c1a-	Sub (6 letters)	0.004	0	0	0	0.003	0.001	0.001	0
	D5c2--	Sub (6 letters)	0.001	0	0.001	0	0.001	0	0	0
	F1----	Sub (6 letters)	0.001	0	0.001	0	0	0	0	0
	F1a1b-	Sub (6 letters)	0.01	0.002	0.001	0.001	0.006	0.001	0.001	0
	F1a1c-	Sub (6 letters)	0.001	0	0	0	0.001	0.001	0	0
	F1a1c2	Sub (6 letters)	0.002	0	0.001	0	0.001	0.001	0	0
	F1a3a1	Sub (6 letters)	0.001	0	0	0	0.001	0	0	0
	F1b1a-	Sub (6 letters)	0.002	0	0.001	0	0.001	0	0	0
	F1b1a1	Sub (6 letters)	0.026	0.002	0.004	0.002	0.015	0.003	0.001	0
	F1b1a2	Sub (6 letters)	0.005	0	0.001	0	0.004	0	0	0
	F1b1d-	Sub (6 letters)	0.002	0	0.001	0	0.001	0	0	0
	F1c1--	Sub (6 letters)	0.001	0	0	0	0.001	0	0	0
	F1d---	Sub (6 letters)	0.002	0	0.001	0	0.002	0	0	0
	F1e---	Sub (6 letters)	0.001	0	0	0	0	0.001	0	0
	F1e1a-	Sub (6 letters)	0.001	0	0.001	0	0.001	0	0	0
	F2+16291---	Sub (6 letters)	0.001	0	0	0	0.001	0	0	0
	F2a---	Sub (6 letters)	0.005	0.001	0.001	0.001	0.002	0.001	0	0
	F2a1--	Sub (6 letters)	0.001	0	0	0	0.001	0	0	0
	F2d---	Sub (6 letters)	0.001	0	0	0	0	0	0.001	0
	F2f---	Sub (6 letters)	0.001	0	0.001	0.001	0	0	0	0
	F3a---	Sub (6 letters)	0.001	0	0	0	0.001	0	0	0
	F3b---	Sub (6 letters)	0.003	0	0	0	0.002	0.001	0.001	0
	F4a1a-	Sub (6 letters)	0.001	0	0	0	0.001	0	0	0
	G1a---	Sub (6 letters)	0.002	0	0.001	0	0.001	0	0	0
	G1a1a-	Sub (6 letters)	0.018	0.001	0.002	0.001	0.013	0.001	0.001	0
	G1a1a1	Sub (6 letters)	0.006	0	0	0	0.006	0	0	0
	G1a1a2	Sub (6 letters)	0.004	0	0.001	0	0.004	0	0	0
	G1a1a4	Sub (6 letters)	0.004	0.001	0.001	0	0.003	0	0	0
	G1a3--	Sub (6 letters)	0.002	0.001	0.001	0	0.001	0	0	0
	G2a1--	Sub (6 letters)	0.013	0.001	0.002	0	0.009	0.001	0.001	0
	G2a1b-	Sub (6 letters)	0.001	0	0.001	0	0	0	0	0
	G2a1d1	Sub (6 letters)	0.012	0.001	0.002	0.001	0.007	0.002	0.001	0
	G2a1e-	Sub (6 letters)	0.004	0.002	0.002	0	0.001	0	0	0
	G2a5--	Sub (6 letters)	0.002	0.001	0.001	0	0.001	0	0	0
	G2b2--	Sub (6 letters)	0.001	0	0	0	0.001	0	0	0
	G3a2--	Sub (6 letters)	0.001	0	0	0	0.001	0	0	0
	G3a2a-	Sub (6 letters)	0.004	0	0.002	0	0.003	0	0	0
	G4----	Sub (6 letters)	0.002	0	0	0	0.001	0	0.001	0
	M10a1--	Sub (6 letters)	0.001	0	0	0	0.001	0	0	0
	M10a1a1	Sub (6 letters)	0.002	0	0.001	0.001	0.001	0	0	0
	M10a1b-	Sub (6 letters)	0.001	0	0	0	0.001	0	0	0
	M11a---	Sub (6 letters)	0.001	0	0	0	0.001	0	0	0
	M11b1a-	Sub (6 letters)	0.001	0	0	0	0.001	0	0	0
	M11b1a1	Sub (6 letters)	0.001	0	0	0	0.001	0	0	0
	M13a1a-	Sub (6 letters)	0.003	0	0.001	0.001	0.002	0	0	0
	M7a+16324--	Sub (6 letters)	0.001	0	0	0	0.001	0	0	0
	M7a1--	Sub (6 letters)	0.004	0	0.001	0.001	0.003	0	0	0.001
	M7a1a-	Sub (6 letters)	0.02	0.001	0.005	0.002	0.01	0.001	0.001	0.001
	M7a1a1	Sub (6 letters)	0.014	0.001	0.001	0.001	0.01	0	0.001	0
	M7a1a2	Sub (6 letters)	0.001	0	0.001	0	0.001	0	0	0
	M7a1a3	Sub (6 letters)	0.003	0.001	0.001	0	0.002	0	0	0
	M7a1a4	Sub (6 letters)	0.006	0.001	0	0	0.004	0	0.001	0
	M7a1a5	Sub (6 letters)	0.002	0	0	0	0.002	0	0	0
	M7a1a6	Sub (6 letters)	0.002	0	0.001	0	0	0	0.001	0
	M7a1a7	Sub (6 letters)	0.016	0	0.003	0.001	0.01	0.001	0.001	0
	M7a1a8	Sub (6 letters)	0.001	0	0	0	0.001	0	0.001	0
	M7a1b1	Sub (6 letters)	0.002	0.001	0.001	0	0.001	0	0	0
	M7a2--	Sub (6 letters)	0.001	0	0	0	0	0.001	0	0
	M7a2a-	Sub (6 letters)	0.001	0	0	0	0.001	0	0	0
	M7a2a1	Sub (6 letters)	0.001	0	0.001	0	0	0	0	0
	M7a2a2	Sub (6 letters)	0.001	0	0	0	0.001	0	0	0
	M7b1a1	Sub (6 letters)	0.043	0.002	0.009	0.002	0.025	0.003	0.001	0.002
	M7c1--	Sub (6 letters)	0.001	0	0	0.001	0.001	0	0	0
	M7c1a2	Sub (6 letters)	0.003	0	0.001	0.001	0.002	0	0	0
	M7c1a3	Sub (6 letters)	0.003	0.001	0.001	0.001	0.001	0	0.001	0
	M7c1a4	Sub (6 letters)	0.004	0.001	0.001	0.001	0.002	0	0	0
	M7c1a5	Sub (6 letters)	0.001	0	0.001	0	0	0	0	0
	M7c1b1	Sub (6 letters)	0.001	0	0	0	0.001	0	0	0
	M7c1b2	Sub (6 letters)	0.001	0	0.001	0	0.001	0	0	0
	M8a1a-	Sub (6 letters)	0.001	0	0	0	0	0.001	0	0
	M8a2--	Sub (6 letters)	0.001	0	0.001	0	0	0	0	0
	M8a2a1	Sub (6 letters)	0.001	0	0	0	0.001	0	0	0
	M8a2b-	Sub (6 letters)	0.003	0.001	0.001	0	0.002	0	0	0
	M8a2c-	Sub (6 letters)	0.002	0	0	0	0.002	0	0	0
	M9a---	Sub (6 letters)	0.001	0	0	0	0.001	0	0	0
	M9a1a-	Sub (6 letters)	0.001	0	0	0	0.001	0	0	0
	M9a1a1	Sub (6 letters)	0.024	0.003	0.002	0.002	0.016	0.002	0.001	0
	M9a1b-	Sub (6 letters)	0.001	0	0	0	0.001	0	0	0
	N9a1--	Sub (6 letters)	0.002	0	0.001	0	0	0.001	0	0
	N9a2--	Sub (6 letters)	0.004	0.001	0.001	0	0.003	0	0	0
	N9a2a-	Sub (6 letters)	0.011	0.001	0.002	0.001	0.007	0.001	0.001	0
	N9a2a1	Sub (6 letters)	0.004	0	0.001	0.001	0.003	0.001	0	0
	N9a2a2	Sub (6 letters)	0.002	0	0	0	0.002	0.001	0	0
	N9a2a3	Sub (6 letters)	0.002	0	0.001	0	0.001	0	0	0
	N9a2c-	Sub (6 letters)	0.002	0.001	0.001	0	0.001	0	0	0
	N9a2d-	Sub (6 letters)	0.001	0	0	0	0.001	0	0	0
	N9a3--	Sub (6 letters)	0.002	0	0	0	0.001	0	0	0.001
	N9a4a-	Sub (6 letters)	0.008	0.001	0.001	0.001	0.004	0.002	0.001	0
	N9a5--	Sub (6 letters)	0.004	0	0.001	0.001	0.003	0	0	0
	N9a7--	Sub (6 letters)	0.002	0	0.001	0	0.002	0	0	0
	N9a8--	Sub (6 letters)	0.001	0	0	0	0.001	0	0	0
	N9b---	Sub (6 letters)	0.008	0	0	0.001	0.006	0.002	0.001	0
	N9b1--	Sub (6 letters)	0.003	0	0.001	0	0.003	0	0	0
	N9b1a-	Sub (6 letters)	0.001	0	0	0	0.001	0	0	0
	N9b1b-	Sub (6 letters)	0.001	0	0	0	0.001	0	0	0
	N9b1c-	Sub (6 letters)	0.003	0	0.001	0	0.003	0	0	0
	N9b1c1	Sub (6 letters)	0.001	0	0	0	0	0	0.001	0
	N9b2--	Sub (6 letters)	0.001	0	0	0	0.001	0	0	0
	N9b2a-	Sub (6 letters)	0.002	0.001	0	0	0.001	0.001	0	0
	N9b3--	Sub (6 letters)	0.003	0	0	0	0.003	0	0.001	0
	R11a---	Sub (6 letters)	0.002	0.001	0	0	0.001	0	0	0
	Y1----	Sub (6 letters)	0.001	0	0	0	0.001	0	0	0
	Y1a---	Sub (6 letters)	0.001	0	0	0	0	0.001	0	0
	Y1b1a-	Sub (6 letters)	0.001	0	0	0	0.001	0	0	0
	Y2----	Sub (6 letters)	0.002	0.001	0.001	0	0	0.001	0	0
	Z2----	Sub (6 letters)	0.009	0.001	0.002	0	0.007	0	0	0
	Z3+709---	Sub (6 letters)	0.001	0	0	0	0.001	0	0	0
	Z3----	Sub (6 letters)	0.002	0	0.001	0	0.001	0	0	0
	Z3d---	Sub (6 letters)	0.002	0	0.001	0	0.002	0	0	0
	Z4a1a1	Sub (6 letters)	0.001	0	0	0	0.001	0	0	0
	A+152+16362+200---	Sub (7 letters)	0.002	0.001	0.001	0	0.001	0	0	0
	A+152+16362----	Sub (7 letters)	0.002	0	0.001	0.001	0.001	0	0	0
	A1-----	Sub (7 letters)	0.001	0	0	0	0.001	0	0	0
	A11-----	Sub (7 letters)	0.002	0.001	0.001	0	0.001	0	0	0
	A15-----	Sub (7 letters)	0.001	0	0	0	0.001	0	0	0
	A15b----	Sub (7 letters)	0.002	0.001	0.001	0	0.001	0	0	0
	A1a----	Sub (7 letters)	0.001	0	0	0.001	0	0	0	0
	A20-----	Sub (7 letters)	0.001	0	0.001	0	0	0	0	0
	A3-----	Sub (7 letters)	0.004	0	0.002	0	0.002	0.001	0	0
	A3a----	Sub (7 letters)	0.002	0.001	0.001	0	0.001	0	0	0
	A5-----	Sub (7 letters)	0.001	0	0	0	0.001	0	0	0
	A5a----	Sub (7 letters)	0.003	0	0.001	0	0.002	0	0	0
	A5a1a--	Sub (7 letters)	0.003	0	0	0	0.002	0.001	0	0
	A5a1a1-	Sub (7 letters)	0.017	0.002	0.003	0.001	0.01	0.001	0	0.001
	A5a1a1a	Sub (7 letters)	0.002	0	0	0	0.002	0	0	0
	A5a1a2-	Sub (7 letters)	0.006	0.001	0	0	0.005	0.001	0	0
	A5a1a2a	Sub (7 letters)	0.002	0.001	0	0	0.001	0	0	0
	A5a1b--	Sub (7 letters)	0.002	0	0	0	0.001	0.001	0	0
	A5a2---	Sub (7 letters)	0.001	0	0.001	0	0.001	0	0	0
	A5a3a--	Sub (7 letters)	0.002	0	0.001	0	0.001	0	0.001	0
	A5a4---	Sub (7 letters)	0.004	0	0.001	0	0.002	0.001	0.001	0.001
	A5b1a--	Sub (7 letters)	0.004	0	0.001	0	0.003	0.001	0	0
	A5c----	Sub (7 letters)	0.001	0	0.001	0	0	0	0	0
	A5c1---	Sub (7 letters)	0.003	0.001	0.001	0	0.002	0	0	0
	A8a----	Sub (7 letters)	0.002	0	0.001	0	0.001	0	0	0
	B4a----	Sub (7 letters)	0.001	0	0	0	0.001	0	0	0
	B4a1b1-	Sub (7 letters)	0.002	0	0.001	0	0.002	0	0	0
	B4a1b1a	Sub (7 letters)	0.001	0	0	0	0.001	0	0	0
	B4a1c1a	Sub (7 letters)	0.01	0.001	0.002	0	0.006	0.001	0.001	0
	B4a1c3a	Sub (7 letters)	0.004	0	0	0	0.004	0	0	0
	B4a1c3b	Sub (7 letters)	0.002	0	0.001	0	0.001	0	0	0
	B4a2b1a	Sub (7 letters)	0.002	0	0.001	0	0.001	0	0	0.001
	B4a3---	Sub (7 letters)	0.001	0	0.001	0	0.001	0	0	0
	B4a4---	Sub (7 letters)	0.001	0	0	0	0.001	0	0	0
	B4a5---	Sub (7 letters)	0.001	0.001	0	0	0	0	0	0
	B4b1a1-	Sub (7 letters)	0.012	0.001	0.002	0	0.008	0.001	0.001	0
	B4b1a1a	Sub (7 letters)	0.007	0	0.001	0.001	0.005	0	0	0
	B4b1a1b	Sub (7 letters)	0.002	0	0.001	0	0.001	0	0	0.001
	B4b1a1c	Sub (7 letters)	0.001	0	0	0	0.001	0	0	0
	B4b1a2a	Sub (7 letters)	0.004	0.002	0.001	0.001	0.001	0	0	0
	B4b1b--	Sub (7 letters)	0.002	0	0.001	0	0.001	0	0	0
	B4b1c1-	Sub (7 letters)	0.001	0	0.001	0	0	0	0	0
	B4c1a1-	Sub (7 letters)	0.004	0	0.002	0	0.002	0	0	0
	B4c1a1a	Sub (7 letters)	0.005	0	0.002	0	0.003	0	0	0
	B4c1a1b	Sub (7 letters)	0.002	0	0.001	0	0.001	0	0	0
	B4c1a2-	Sub (7 letters)	0.003	0	0	0	0.003	0	0	0
	B4c1b--	Sub (7 letters)	0.003	0	0.001	0	0.002	0	0	0
	B4c1b1-	Sub (7 letters)	0.008	0.001	0.001	0.001	0.005	0.001	0	0.001
	B4c1b1a	Sub (7 letters)	0.004	0	0	0	0.004	0	0	0
	B4c1b2a	Sub (7 letters)	0.001	0	0	0	0.001	0	0	0
	B4c1c+16311-	Sub (7 letters)	0.001	0	0	0	0.001	0	0	0
	B4c1c--	Sub (7 letters)	0.001	0	0.001	0	0	0	0	0
	B4c1c1-	Sub (7 letters)	0.009	0	0.001	0	0.007	0.001	0.001	0
	B4d1'2'3-	Sub (7 letters)	0.001	0	0	0	0	0.001	0	0
	B4d3a1-	Sub (7 letters)	0.002	0	0.002	0	0.001	0	0	0
	B4d4---	Sub (7 letters)	0.003	0	0	0.001	0.002	0	0	0
	B4e----	Sub (7 letters)	0.001	0	0	0	0.001	0	0	0
	B4f----	Sub (7 letters)	0.003	0	0.001	0	0.002	0	0	0.001
	B4f1---	Sub (7 letters)	0.005	0	0	0	0.004	0.001	0	0
	B4h----	Sub (7 letters)	0.001	0	0.001	0	0	0	0	0
	B5a2a1+16129	Sub (7 letters)	0.001	0	0.001	0	0.001	0	0	0
	B5a2a1b	Sub (7 letters)	0.003	0	0	0	0.001	0.002	0	0
	B5b1a1-	Sub (7 letters)	0.002	0	0.001	0	0.001	0	0	0
	B5b1a2-	Sub (7 letters)	0.008	0.001	0	0.001	0.004	0.003	0	0
	B5b1a2a	Sub (7 letters)	0.001	0	0	0	0.001	0	0	0
	B5b2+@204--	Sub (7 letters)	0.001	0	0.001	0	0	0	0	0
	B5b2a1-	Sub (7 letters)	0.006	0.001	0.001	0.001	0.003	0	0	0
	B5b2a2-	Sub (7 letters)	0.003	0	0.001	0	0.002	0	0	0
	B5b2a2a	Sub (7 letters)	0.002	0	0.001	0	0.001	0.001	0	0
	B5b3a--	Sub (7 letters)	0.002	0	0.001	0	0.001	0	0	0
	C------	Sub (7 letters)	0.001	0	0	0	0.001	0.001	0	0
	C1a----	Sub (7 letters)	0.003	0.001	0	0	0.002	0	0.001	0
	C4a1a+195-	Sub (7 letters)	0.001	0	0	0	0.001	0	0	0
	C4a2a1-	Sub (7 letters)	0.001	0	0	0	0.001	0	0	0
	C5+16093----	Sub (7 letters)	0.001	0	0	0	0.001	0	0	0
	C7b----	Sub (7 letters)	0.001	0.001	0	0	0	0	0	0
	D4+195----	Sub (7 letters)	0.004	0.001	0.001	0	0.003	0	0	0
	D4-----	Sub (7 letters)	0.004	0.001	0	0.001	0.002	0	0.001	0
	D4a----	Sub (7 letters)	0.006	0	0.001	0	0.004	0.001	0.001	0
	D4a1---	Sub (7 letters)	0.02	0.002	0.002	0.001	0.015	0.001	0.001	0
	D4a1a1-	Sub (7 letters)	0.012	0.001	0.004	0	0.006	0.001	0	0
	D4a1a1a	Sub (7 letters)	0.002	0.001	0.001	0	0.001	0	0	0
	D4a1b--	Sub (7 letters)	0.007	0.001	0.002	0.001	0.003	0.001	0	0
	D4a1b1-	Sub (7 letters)	0.003	0.001	0.001	0	0.002	0.001	0	0
	D4a1c--	Sub (7 letters)	0.005	0	0.001	0.001	0.003	0.001	0	0
	D4a1d--	Sub (7 letters)	0.002	0	0.001	0	0.002	0	0	0
	D4a1e1-	Sub (7 letters)	0.001	0	0	0.001	0	0	0	0
	D4a1f1-	Sub (7 letters)	0.001	0	0	0	0.001	0	0	0
	D4a1h--	Sub (7 letters)	0.001	0	0	0.001	0	0	0	0
	D4a2---	Sub (7 letters)	0.003	0	0	0	0.002	0.001	0	0
	D4a2a--	Sub (7 letters)	0.005	0.001	0.001	0	0.003	0.001	0	0
	D4a2b--	Sub (7 letters)	0.003	0.001	0	0	0.003	0	0	0
	D4a3b--	Sub (7 letters)	0.002	0	0.001	0.001	0.001	0	0	0
	D4a3b1-	Sub (7 letters)	0.002	0	0.002	0.001	0	0	0	0
	D4a4---	Sub (7 letters)	0.003	0	0	0	0.001	0.001	0.001	0
	D4a7---	Sub (7 letters)	0.001	0	0	0.001	0	0	0	0
	D4b1---	Sub (7 letters)	0.001	0	0	0	0.001	0	0	0
	D4b1a1-	Sub (7 letters)	0.004	0.001	0.001	0	0.003	0	0	0
	D4b1a1a	Sub (7 letters)	0.006	0.001	0.001	0.001	0.004	0.001	0	0
	D4b1b--	Sub (7 letters)	0.004	0.001	0.001	0.001	0.002	0	0	0
	D4b1b1a	Sub (7 letters)	0.007	0.001	0	0	0.005	0.002	0	0
	D4b2---	Sub (7 letters)	0.003	0.001	0	0	0.003	0	0	0
	D4b2a--	Sub (7 letters)	0.001	0	0	0	0.001	0	0	0
	D4b2a1-	Sub (7 letters)	0.002	0.001	0.001	0	0.001	0	0	0
	D4b2a2-	Sub (7 letters)	0.002	0	0	0	0.002	0	0	0
	D4b2a2a	Sub (7 letters)	0.013	0	0.001	0.001	0.009	0.001	0.001	0
	D4b2a2b	Sub (7 letters)	0.002	0	0	0	0.002	0	0	0
	D4b2b--	Sub (7 letters)	0.005	0.002	0.002	0	0.002	0	0	0
	D4b2b1+146	Sub (7 letters)	0.004	0	0.001	0	0.003	0.001	0	0
	D4b2b1-	Sub (7 letters)	0.036	0.001	0.006	0.002	0.027	0.001	0	0
	D4b2b1a	Sub (7 letters)	0.007	0.002	0.001	0.001	0.004	0	0	0
	D4b2b1b	Sub (7 letters)	0.001	0	0	0	0.001	0	0	0
	D4b2b1d	Sub (7 letters)	0.004	0.001	0.001	0	0.003	0	0	0
	D4b2b2-	Sub (7 letters)	0.001	0	0.001	0	0	0	0	0
	D4b2b2a	Sub (7 letters)	0.002	0.001	0.001	0	0.001	0	0	0
	D4b2b3-	Sub (7 letters)	0.003	0	0.001	0	0.002	0	0	0
	D4c1a--	Sub (7 letters)	0.018	0.002	0.003	0.002	0.011	0.001	0	0
	D4c1a1-	Sub (7 letters)	0.002	0	0	0	0.001	0.001	0	0
	D4c1b--	Sub (7 letters)	0.001	0	0	0	0	0	0	0.001
	D4c1b1-	Sub (7 letters)	0.006	0	0.002	0	0.004	0	0	0
	D4c1b2-	Sub (7 letters)	0.001	0	0.001	0	0.001	0	0	0
	D4c2c--	Sub (7 letters)	0.005	0	0.001	0	0.004	0	0.001	0
	D4d----	Sub (7 letters)	0.001	0	0	0.001	0	0	0	0
	D4e1a--	Sub (7 letters)	0.002	0.001	0.001	0	0.001	0	0	0
	D4e1a1-	Sub (7 letters)	0.002	0	0	0	0.001	0	0.001	0
	D4e1a2a	Sub (7 letters)	0.002	0	0.001	0	0.002	0	0	0
	D4e2---	Sub (7 letters)	0.041	0.002	0.003	0.003	0.031	0.003	0.001	0
	D4e2a--	Sub (7 letters)	0.008	0	0.002	0.001	0.005	0	0.001	0
	D4e2c--	Sub (7 letters)	0.003	0	0.001	0	0.002	0	0	0
	D4e2d--	Sub (7 letters)	0.001	0	0	0	0.001	0	0	0
	D4e5b--	Sub (7 letters)	0.001	0	0.001	0	0	0.001	0	0
	D4f1---	Sub (7 letters)	0.007	0	0.002	0.001	0.003	0.002	0	0
	D4g1---	Sub (7 letters)	0.01	0.001	0.002	0	0.006	0.002	0	0
	D4g1a--	Sub (7 letters)	0.006	0.001	0.001	0.001	0.004	0.001	0	0
	D4g1b--	Sub (7 letters)	0.007	0	0.001	0.001	0.005	0.001	0	0
	D4g1c--	Sub (7 letters)	0.007	0	0.002	0	0.005	0	0	0
	D4g2a--	Sub (7 letters)	0.001	0	0.001	0	0	0	0	0
	D4g2a1-	Sub (7 letters)	0.001	0	0	0	0	0.001	0	0
	D4h1a1-	Sub (7 letters)	0.003	0	0.001	0	0.002	0.001	0	0
	D4h1a2-	Sub (7 letters)	0.002	0	0	0	0.001	0.001	0	0
	D4h1b--	Sub (7 letters)	0.002	0.001	0	0	0.001	0	0	0
	D4h1c1-	Sub (7 letters)	0.001	0	0	0	0.001	0	0	0
	D4h4---	Sub (7 letters)	0.001	0	0.001	0	0	0	0	0
	D4i----	Sub (7 letters)	0.005	0	0.001	0	0.004	0	0	0
	D4i1---	Sub (7 letters)	0.002	0	0	0	0.002	0	0	0
	D4j+146---	Sub (7 letters)	0.001	0	0	0	0.001	0	0	0
	D4j----	Sub (7 letters)	0.004	0.001	0.001	0	0.003	0	0	0
	D4j11--	Sub (7 letters)	0.001	0	0	0.001	0.001	0	0	0
	D4j14--	Sub (7 letters)	0.001	0	0.001	0	0	0.001	0	0
	D4j16--	Sub (7 letters)	0.001	0	0	0	0	0	0.001	0
	D4j3---	Sub (7 letters)	0.001	0	0	0	0.001	0	0	0
	D4j3a--	Sub (7 letters)	0.001	0	0	0	0.001	0	0	0
	D4j3a1-	Sub (7 letters)	0.002	0	0	0	0.001	0.001	0	0
	D4k----	Sub (7 letters)	0.001	0	0	0	0.001	0	0	0
	D4l----	Sub (7 letters)	0.001	0	0	0	0.001	0	0	0
	D4l1a1-	Sub (7 letters)	0.002	0	0.001	0	0.002	0	0	0
	D4m1---	Sub (7 letters)	0.005	0	0.002	0.001	0.002	0	0	0
	D4m2a--	Sub (7 letters)	0.001	0	0	0	0.001	0	0	0
	D4n----	Sub (7 letters)	0.004	0.001	0.001	0	0.001	0.001	0.001	0
	D4n1---	Sub (7 letters)	0.002	0	0	0	0.002	0	0	0
	D4n1a--	Sub (7 letters)	0.002	0	0.001	0	0.001	0	0	0
	D4o1a--	Sub (7 letters)	0.003	0.001	0	0	0.003	0	0	0
	D4p1---	Sub (7 letters)	0.002	0	0.001	0	0.001	0	0	0
	D4t----	Sub (7 letters)	0.001	0	0	0	0	0	0	0.001
	D5a1---	Sub (7 letters)	0.003	0	0.001	0	0.002	0	0	0
	D5a1a1-	Sub (7 letters)	0.006	0.001	0.002	0.001	0.003	0	0	0
	D5a1a2-	Sub (7 letters)	0.002	0	0	0.001	0.001	0	0	0
	D5a2a+16092-	Sub (7 letters)	0.001	0	0	0	0.001	0	0	0
	D5a2a1a	Sub (7 letters)	0.008	0	0.001	0.001	0.006	0.001	0	0
	D5a2a1b	Sub (7 letters)	0.001	0	0	0	0.001	0	0	0
	D5a2a2-	Sub (7 letters)	0.001	0	0	0	0.001	0	0	0
	D5b1a1-	Sub (7 letters)	0.003	0	0	0	0.003	0	0	0
	D5b1b--	Sub (7 letters)	0.002	0	0.001	0	0.001	0.001	0	0
	D5b1b1-	Sub (7 letters)	0.002	0	0.001	0.001	0.001	0	0	0.001
	D5b1b2-	Sub (7 letters)	0.002	0	0.001	0	0.002	0	0	0
	D5b2---	Sub (7 letters)	0.001	0	0	0	0.001	0	0	0
	D5c1a--	Sub (7 letters)	0.004	0	0	0	0.003	0.001	0.001	0
	D5c2---	Sub (7 letters)	0.001	0	0.001	0	0.001	0	0	0
	F1-----	Sub (7 letters)	0.001	0	0.001	0	0	0	0	0
	F1a1b--	Sub (7 letters)	0.01	0.002	0.001	0.001	0.006	0.001	0.001	0
	F1a1c--	Sub (7 letters)	0.001	0	0	0	0.001	0.001	0	0
	F1a1c2-	Sub (7 letters)	0.002	0	0.001	0	0.001	0.001	0	0
	F1a3a1a	Sub (7 letters)	0.001	0	0	0	0.001	0	0	0
	F1b1a--	Sub (7 letters)	0.002	0	0.001	0	0.001	0	0	0
	F1b1a1-	Sub (7 letters)	0.003	0	0	0.001	0.002	0.001	0	0
	F1b1a1a	Sub (7 letters)	0.023	0.002	0.004	0.001	0.014	0.002	0.001	0
	F1b1a2-	Sub (7 letters)	0.005	0	0.001	0	0.004	0	0	0
	F1b1d--	Sub (7 letters)	0.002	0	0.001	0	0.001	0	0	0
	F1c1---	Sub (7 letters)	0.001	0	0	0	0.001	0	0	0
	F1d----	Sub (7 letters)	0.002	0	0.001	0	0.002	0	0	0
	F1e----	Sub (7 letters)	0.001	0	0	0	0	0.001	0	0
	F1e1a--	Sub (7 letters)	0.001	0	0.001	0	0.001	0	0	0
	F2+16291----	Sub (7 letters)	0.001	0	0	0	0.001	0	0	0
	F2a----	Sub (7 letters)	0.005	0.001	0.001	0.001	0.002	0.001	0	0
	F2a1---	Sub (7 letters)	0.001	0	0	0	0.001	0	0	0
	F2d----	Sub (7 letters)	0.001	0	0	0	0	0	0.001	0
	F2f----	Sub (7 letters)	0.001	0	0.001	0.001	0	0	0	0
	F3a----	Sub (7 letters)	0.001	0	0	0	0.001	0	0	0
	F3b----	Sub (7 letters)	0.003	0	0	0	0.002	0.001	0.001	0
	F4a1a--	Sub (7 letters)	0.001	0	0	0	0.001	0	0	0
	G1a----	Sub (7 letters)	0.002	0	0.001	0	0.001	0	0	0
	G1a1a--	Sub (7 letters)	0.018	0.001	0.002	0.001	0.013	0.001	0.001	0
	G1a1a1-	Sub (7 letters)	0.006	0	0	0	0.006	0	0	0
	G1a1a2-	Sub (7 letters)	0.004	0	0.001	0	0.004	0	0	0
	G1a1a4-	Sub (7 letters)	0.004	0.001	0.001	0	0.003	0	0	0
	G1a3---	Sub (7 letters)	0.002	0.001	0.001	0	0.001	0	0	0
	G2a1---	Sub (7 letters)	0.013	0.001	0.002	0	0.009	0.001	0.001	0
	G2a1b--	Sub (7 letters)	0.001	0	0.001	0	0	0	0	0
	G2a1d1-	Sub (7 letters)	0.006	0.001	0.001	0.001	0.003	0.001	0	0
	G2a1d1a	Sub (7 letters)	0.007	0	0.001	0	0.004	0.001	0.001	0
	G2a1e--	Sub (7 letters)	0.004	0.002	0.002	0	0.001	0	0	0
	G2a5---	Sub (7 letters)	0.002	0.001	0.001	0	0.001	0	0	0
	G2b2---	Sub (7 letters)	0.001	0	0	0	0.001	0	0	0
	G3a2---	Sub (7 letters)	0.001	0	0	0	0.001	0	0	0
	G3a2a--	Sub (7 letters)	0.004	0	0.002	0	0.003	0	0	0
	G4-----	Sub (7 letters)	0.002	0	0	0	0.001	0	0.001	0
	M10a1---	Sub (7 letters)	0.001	0	0	0	0.001	0	0	0
	M10a1a1-	Sub (7 letters)	0.001	0	0	0	0.001	0	0	0
	M10a1a1a	Sub (7 letters)	0.001	0	0.001	0	0	0	0	0
	M10a1a1b	Sub (7 letters)	0.001	0	0	0.001	0.001	0	0	0
	M10a1b--	Sub (7 letters)	0.001	0	0	0	0.001	0	0	0
	M11a----	Sub (7 letters)	0.001	0	0	0	0.001	0	0	0
	M11b1a--	Sub (7 letters)	0.001	0	0	0	0.001	0	0	0
	M11b1a1-	Sub (7 letters)	0.001	0	0	0	0.001	0	0	0
	M13a1a--	Sub (7 letters)	0.003	0	0.001	0.001	0.002	0	0	0
	M7a+16324---	Sub (7 letters)	0.001	0	0	0	0.001	0	0	0
	M7a1---	Sub (7 letters)	0.004	0	0.001	0.001	0.003	0	0	0.001
	M7a1a--	Sub (7 letters)	0.02	0.001	0.005	0.002	0.01	0.001	0.001	0.001
	M7a1a1-	Sub (7 letters)	0.002	0	0	0	0.002	0	0	0
	M7a1a1a	Sub (7 letters)	0.012	0.001	0.001	0.001	0.009	0	0.001	0
	M7a1a2-	Sub (7 letters)	0.001	0	0.001	0	0.001	0	0	0
	M7a1a3-	Sub (7 letters)	0.003	0.001	0.001	0	0.002	0	0	0
	M7a1a4-	Sub (7 letters)	0.003	0	0	0	0.002	0	0.001	0
	M7a1a4a	Sub (7 letters)	0.003	0.001	0	0	0.002	0	0	0
	M7a1a5a	Sub (7 letters)	0.002	0	0	0	0.002	0	0	0
	M7a1a6-	Sub (7 letters)	0.001	0	0.001	0	0	0	0.001	0
	M7a1a6a	Sub (7 letters)	0.001	0	0.001	0	0	0	0	0
	M7a1a7-	Sub (7 letters)	0.016	0	0.003	0.001	0.01	0.001	0.001	0
	M7a1a8-	Sub (7 letters)	0.001	0	0	0	0.001	0	0.001	0
	M7a1b1-	Sub (7 letters)	0.002	0.001	0.001	0	0.001	0	0	0
	M7a2---	Sub (7 letters)	0.001	0	0	0	0	0.001	0	0
	M7a2a--	Sub (7 letters)	0.001	0	0	0	0.001	0	0	0
	M7a2a1-	Sub (7 letters)	0.001	0	0.001	0	0	0	0	0
	M7a2a2-	Sub (7 letters)	0.001	0	0	0	0.001	0	0	0
	M7b1a1a	Sub (7 letters)	0.041	0.002	0.007	0.002	0.024	0.003	0.001	0.002
	M7b1a1h	Sub (7 letters)	0.003	0	0.002	0	0.001	0	0	0
	M7c1---	Sub (7 letters)	0.001	0	0	0.001	0.001	0	0	0
	M7c1a2a	Sub (7 letters)	0.003	0	0.001	0.001	0.002	0	0	0
	M7c1a3-	Sub (7 letters)	0.003	0.001	0.001	0.001	0.001	0	0.001	0
	M7c1a4a	Sub (7 letters)	0.004	0.001	0.001	0.001	0.002	0	0	0
	M7c1a5-	Sub (7 letters)	0.001	0	0.001	0	0	0	0	0
	M7c1b1-	Sub (7 letters)	0.001	0	0	0	0.001	0	0	0
	M7c1b2b	Sub (7 letters)	0.001	0	0.001	0	0.001	0	0	0
	M8a1a--	Sub (7 letters)	0.001	0	0	0	0	0.001	0	0
	M8a2---	Sub (7 letters)	0.001	0	0.001	0	0	0	0	0
	M8a2a1-	Sub (7 letters)	0.001	0	0	0	0.001	0	0	0
	M8a2b--	Sub (7 letters)	0.003	0.001	0.001	0	0.002	0	0	0
	M8a2c--	Sub (7 letters)	0.002	0	0	0	0.002	0	0	0
	M9a----	Sub (7 letters)	0.001	0	0	0	0.001	0	0	0
	M9a1a--	Sub (7 letters)	0.001	0	0	0	0.001	0	0	0
	M9a1a1-	Sub (7 letters)	0.001	0	0	0	0.001	0	0	0
	M9a1a1a	Sub (7 letters)	0.017	0.002	0.002	0.002	0.01	0.001	0.001	0
	M9a1a1b	Sub (7 letters)	0.001	0	0	0	0.001	0	0	0
	M9a1a1c	Sub (7 letters)	0.006	0.001	0	0.001	0.003	0.001	0	0
	M9a1b--	Sub (7 letters)	0.001	0	0	0	0.001	0	0	0
	N9a1---	Sub (7 letters)	0.002	0	0.001	0	0	0.001	0	0
	N9a2---	Sub (7 letters)	0.004	0.001	0.001	0	0.003	0	0	0
	N9a2a--	Sub (7 letters)	0.011	0.001	0.002	0.001	0.007	0.001	0.001	0
	N9a2a1-	Sub (7 letters)	0.004	0	0.001	0.001	0.003	0.001	0	0
	N9a2a2-	Sub (7 letters)	0.002	0	0	0	0.002	0.001	0	0
	N9a2a3-	Sub (7 letters)	0.002	0	0.001	0	0.001	0	0	0
	N9a2c--	Sub (7 letters)	0.002	0.001	0.001	0	0.001	0	0	0
	N9a2d--	Sub (7 letters)	0.001	0	0	0	0.001	0	0	0
	N9a3---	Sub (7 letters)	0.002	0	0	0	0.001	0	0	0.001
	N9a4a--	Sub (7 letters)	0.008	0.001	0.001	0.001	0.004	0.002	0.001	0
	N9a5---	Sub (7 letters)	0.004	0	0.001	0.001	0.003	0	0	0
	N9a7---	Sub (7 letters)	0.002	0	0.001	0	0.002	0	0	0
	N9a8---	Sub (7 letters)	0.001	0	0	0	0.001	0	0	0
	N9b----	Sub (7 letters)	0.008	0	0	0.001	0.006	0.002	0.001	0
	N9b1---	Sub (7 letters)	0.003	0	0.001	0	0.003	0	0	0
	N9b1a--	Sub (7 letters)	0.001	0	0	0	0.001	0	0	0
	N9b1b--	Sub (7 letters)	0.001	0	0	0	0.001	0	0	0
	N9b1c--	Sub (7 letters)	0.003	0	0.001	0	0.003	0	0	0
	N9b1c1-	Sub (7 letters)	0.001	0	0	0	0	0	0.001	0
	N9b2---	Sub (7 letters)	0.001	0	0	0	0.001	0	0	0
	N9b2a--	Sub (7 letters)	0.002	0.001	0	0	0.001	0.001	0	0
	N9b3---	Sub (7 letters)	0.003	0	0	0	0.003	0	0.001	0
	R11a----	Sub (7 letters)	0.002	0.001	0	0	0.001	0	0	0
	Y1-----	Sub (7 letters)	0.001	0	0	0	0.001	0	0	0
	Y1a----	Sub (7 letters)	0.001	0	0	0	0	0.001	0	0
	Y1b1a--	Sub (7 letters)	0.001	0	0	0	0.001	0	0	0
	Y2-----	Sub (7 letters)	0.002	0.001	0.001	0	0	0.001	0	0
	Z2-----	Sub (7 letters)	0.009	0.001	0.002	0	0.007	0	0	0
	Z3+709----	Sub (7 letters)	0.001	0	0	0	0.001	0	0	0
	Z3-----	Sub (7 letters)	0.002	0	0.001	0	0.001	0	0	0
	Z3d----	Sub (7 letters)	0.002	0	0.001	0	0.002	0	0	0
	Z4a1a1-	Sub (7 letters)	0.001	0	0	0	0.001	0	0	0
	A+152+16362+200----	Sub (8 letters)	0.002	0.001	0.001	0	0.001	0	0	0
	A+152+16362-----	Sub (8 letters)	0.002	0	0.001	0.001	0.001	0	0	0
	A1------	Sub (8 letters)	0.001	0	0	0	0.001	0	0	0
	A11------	Sub (8 letters)	0.002	0.001	0.001	0	0.001	0	0	0
	A15------	Sub (8 letters)	0.001	0	0	0	0.001	0	0	0
	A15b-----	Sub (8 letters)	0.002	0.001	0.001	0	0.001	0	0	0
	A1a-----	Sub (8 letters)	0.001	0	0	0.001	0	0	0	0
	A20------	Sub (8 letters)	0.001	0	0.001	0	0	0	0	0
	A3------	Sub (8 letters)	0.004	0	0.002	0	0.002	0.001	0	0
	A3a-----	Sub (8 letters)	0.002	0.001	0.001	0	0.001	0	0	0
	A5------	Sub (8 letters)	0.001	0	0	0	0.001	0	0	0
	A5a-----	Sub (8 letters)	0.003	0	0.001	0	0.002	0	0	0
	A5a1a---	Sub (8 letters)	0.003	0	0	0	0.002	0.001	0	0
	A5a1a1--	Sub (8 letters)	0.017	0.002	0.003	0.001	0.01	0.001	0	0.001
	A5a1a1a-	Sub (8 letters)	0.002	0	0	0	0.002	0	0	0
	A5a1a2--	Sub (8 letters)	0.006	0.001	0	0	0.005	0.001	0	0
	A5a1a2a-	Sub (8 letters)	0.002	0.001	0	0	0.001	0	0	0
	A5a1b---	Sub (8 letters)	0.002	0	0	0	0.001	0.001	0	0
	A5a2----	Sub (8 letters)	0.001	0	0.001	0	0.001	0	0	0
	A5a3a---	Sub (8 letters)	0.002	0	0.001	0	0.001	0	0.001	0
	A5a4----	Sub (8 letters)	0.004	0	0.001	0	0.002	0.001	0.001	0.001
	A5b1a---	Sub (8 letters)	0.004	0	0.001	0	0.003	0.001	0	0
	A5c-----	Sub (8 letters)	0.001	0	0.001	0	0	0	0	0
	A5c1----	Sub (8 letters)	0.003	0.001	0.001	0	0.002	0	0	0
	A8a-----	Sub (8 letters)	0.002	0	0.001	0	0.001	0	0	0
	B4a-----	Sub (8 letters)	0.001	0	0	0	0.001	0	0	0
	B4a1b1--	Sub (8 letters)	0.002	0	0.001	0	0.002	0	0	0
	B4a1b1a-	Sub (8 letters)	0.001	0	0	0	0.001	0	0	0
	B4a1c1a-	Sub (8 letters)	0.004	0.001	0.001	0	0.003	0	0	0
	B4a1c1a1	Sub (8 letters)	0.006	0	0.001	0	0.004	0.001	0.001	0
	B4a1c3a-	Sub (8 letters)	0.004	0	0	0	0.004	0	0	0
	B4a1c3b-	Sub (8 letters)	0.002	0	0.001	0	0.001	0	0	0
	B4a2b1a-	Sub (8 letters)	0.002	0	0.001	0	0.001	0	0	0.001
	B4a3----	Sub (8 letters)	0.001	0	0.001	0	0.001	0	0	0
	B4a4----	Sub (8 letters)	0.001	0	0	0	0.001	0	0	0
	B4a5----	Sub (8 letters)	0.001	0.001	0	0	0	0	0	0
	B4b1a1--	Sub (8 letters)	0.012	0.001	0.002	0	0.008	0.001	0.001	0
	B4b1a1a-	Sub (8 letters)	0.007	0	0.001	0.001	0.005	0	0	0
	B4b1a1b-	Sub (8 letters)	0.002	0	0.001	0	0.001	0	0	0.001
	B4b1a1c-	Sub (8 letters)	0.001	0	0	0	0.001	0	0	0
	B4b1a2a-	Sub (8 letters)	0.004	0.002	0.001	0.001	0.001	0	0	0
	B4b1b---	Sub (8 letters)	0.002	0	0.001	0	0.001	0	0	0
	B4b1c1--	Sub (8 letters)	0.001	0	0.001	0	0	0	0	0
	B4c1a1--	Sub (8 letters)	0.004	0	0.002	0	0.002	0	0	0
	B4c1a1a-	Sub (8 letters)	0.003	0	0.002	0	0.002	0	0	0
	B4c1a1a1	Sub (8 letters)	0.002	0	0.001	0	0.001	0	0	0
	B4c1a1b-	Sub (8 letters)	0.002	0	0.001	0	0.001	0	0	0
	B4c1a2--	Sub (8 letters)	0.003	0	0	0	0.003	0	0	0
	B4c1b---	Sub (8 letters)	0.003	0	0.001	0	0.002	0	0	0
	B4c1b1--	Sub (8 letters)	0.008	0.001	0.001	0.001	0.005	0.001	0	0.001
	B4c1b1a-	Sub (8 letters)	0.004	0	0	0	0.004	0	0	0
	B4c1b2a1	Sub (8 letters)	0.001	0	0	0	0.001	0	0	0
	B4c1c+16311--	Sub (8 letters)	0.001	0	0	0	0.001	0	0	0
	B4c1c---	Sub (8 letters)	0.001	0	0.001	0	0	0	0	0
	B4c1c1--	Sub (8 letters)	0.009	0	0.001	0	0.007	0.001	0.001	0
	B4d1'2'3--	Sub (8 letters)	0.001	0	0	0	0	0.001	0	0
	B4d3a1--	Sub (8 letters)	0.002	0	0.002	0	0.001	0	0	0
	B4d4----	Sub (8 letters)	0.003	0	0	0.001	0.002	0	0	0
	B4e-----	Sub (8 letters)	0.001	0	0	0	0.001	0	0	0
	B4f-----	Sub (8 letters)	0.003	0	0.001	0	0.002	0	0	0.001
	B4f1----	Sub (8 letters)	0.005	0	0	0	0.004	0.001	0	0
	B4h-----	Sub (8 letters)	0.001	0	0.001	0	0	0	0	0
	B5a2a1+16129-	Sub (8 letters)	0.001	0	0.001	0	0.001	0	0	0
	B5a2a1b-	Sub (8 letters)	0.003	0	0	0	0.001	0.002	0	0
	B5b1a1--	Sub (8 letters)	0.002	0	0.001	0	0.001	0	0	0
	B5b1a2--	Sub (8 letters)	0.008	0.001	0	0.001	0.004	0.003	0	0
	B5b1a2a-	Sub (8 letters)	0.001	0	0	0	0.001	0	0	0
	B5b2+@204---	Sub (8 letters)	0.001	0	0.001	0	0	0	0	0
	B5b2a1--	Sub (8 letters)	0.006	0.001	0.001	0.001	0.003	0	0	0
	B5b2a2--	Sub (8 letters)	0.003	0	0.001	0	0.002	0	0	0
	B5b2a2a-	Sub (8 letters)	0.002	0	0.001	0	0.001	0.001	0	0
	B5b3a---	Sub (8 letters)	0.002	0	0.001	0	0.001	0	0	0
	C-------	Sub (8 letters)	0.001	0	0	0	0.001	0.001	0	0
	C1a-----	Sub (8 letters)	0.003	0.001	0	0	0.002	0	0.001	0
	C4a1a+195--	Sub (8 letters)	0.001	0	0	0	0.001	0	0	0
	C4a2a1--	Sub (8 letters)	0.001	0	0	0	0.001	0	0	0
	C5+16093-----	Sub (8 letters)	0.001	0	0	0	0.001	0	0	0
	C7b-----	Sub (8 letters)	0.001	0.001	0	0	0	0	0	0
	D4+195-----	Sub (8 letters)	0.004	0.001	0.001	0	0.003	0	0	0
	D4------	Sub (8 letters)	0.004	0.001	0	0.001	0.002	0	0.001	0
	D4a-----	Sub (8 letters)	0.006	0	0.001	0	0.004	0.001	0.001	0
	D4a1----	Sub (8 letters)	0.02	0.002	0.002	0.001	0.015	0.001	0.001	0
	D4a1a1--	Sub (8 letters)	0.012	0.001	0.004	0	0.006	0.001	0	0
	D4a1a1a-	Sub (8 letters)	0.002	0.001	0.001	0	0.001	0	0	0
	D4a1b---	Sub (8 letters)	0.007	0.001	0.002	0.001	0.003	0.001	0	0
	D4a1b1--	Sub (8 letters)	0.003	0.001	0.001	0	0.002	0.001	0	0
	D4a1c---	Sub (8 letters)	0.005	0	0.001	0.001	0.003	0.001	0	0
	D4a1d---	Sub (8 letters)	0.002	0	0.001	0	0.002	0	0	0
	D4a1e1--	Sub (8 letters)	0.001	0	0	0.001	0	0	0	0
	D4a1f1--	Sub (8 letters)	0.001	0	0	0	0.001	0	0	0
	D4a1h---	Sub (8 letters)	0.001	0	0	0.001	0	0	0	0
	D4a2----	Sub (8 letters)	0.003	0	0	0	0.002	0.001	0	0
	D4a2a---	Sub (8 letters)	0.005	0.001	0.001	0	0.003	0.001	0	0
	D4a2b---	Sub (8 letters)	0.003	0.001	0	0	0.003	0	0	0
	D4a3b---	Sub (8 letters)	0.002	0	0.001	0.001	0.001	0	0	0
	D4a3b1--	Sub (8 letters)	0.002	0	0.002	0.001	0	0	0	0
	D4a4----	Sub (8 letters)	0.003	0	0	0	0.001	0.001	0.001	0
	D4a7----	Sub (8 letters)	0.001	0	0	0.001	0	0	0	0
	D4b1----	Sub (8 letters)	0.001	0	0	0	0.001	0	0	0
	D4b1a1--	Sub (8 letters)	0.004	0.001	0.001	0	0.003	0	0	0
	D4b1a1a-	Sub (8 letters)	0.006	0.001	0.001	0.001	0.004	0.001	0	0
	D4b1b---	Sub (8 letters)	0.004	0.001	0.001	0.001	0.002	0	0	0
	D4b1b1a-	Sub (8 letters)	0.001	0	0	0	0	0.001	0	0
	D4b1b1a1	Sub (8 letters)	0.006	0.001	0	0	0.005	0.001	0	0
	D4b2----	Sub (8 letters)	0.003	0.001	0	0	0.003	0	0	0
	D4b2a---	Sub (8 letters)	0.001	0	0	0	0.001	0	0	0
	D4b2a1--	Sub (8 letters)	0.002	0.001	0.001	0	0.001	0	0	0
	D4b2a2--	Sub (8 letters)	0.002	0	0	0	0.002	0	0	0
	D4b2a2a-	Sub (8 letters)	0.002	0	0	0.001	0.001	0	0	0
	D4b2a2a1	Sub (8 letters)	0.011	0	0.001	0	0.008	0.001	0.001	0
	D4b2a2b-	Sub (8 letters)	0.002	0	0	0	0.002	0	0	0
	D4b2b---	Sub (8 letters)	0.005	0.002	0.002	0	0.002	0	0	0
	D4b2b1+146-	Sub (8 letters)	0.004	0	0.001	0	0.003	0.001	0	0
	D4b2b1--	Sub (8 letters)	0.036	0.001	0.006	0.002	0.027	0.001	0	0
	D4b2b1a-	Sub (8 letters)	0.007	0.002	0.001	0.001	0.004	0	0	0
	D4b2b1b-	Sub (8 letters)	0.001	0	0	0	0.001	0	0	0
	D4b2b1d-	Sub (8 letters)	0.004	0.001	0.001	0	0.003	0	0	0
	D4b2b2--	Sub (8 letters)	0.001	0	0.001	0	0	0	0	0
	D4b2b2a1	Sub (8 letters)	0.002	0.001	0.001	0	0.001	0	0	0
	D4b2b3--	Sub (8 letters)	0.003	0	0.001	0	0.002	0	0	0
	D4c1a---	Sub (8 letters)	0.018	0.002	0.003	0.002	0.011	0.001	0	0
	D4c1a1--	Sub (8 letters)	0.002	0	0	0	0.001	0.001	0	0
	D4c1b---	Sub (8 letters)	0.001	0	0	0	0	0	0	0.001
	D4c1b1--	Sub (8 letters)	0.006	0	0.002	0	0.004	0	0	0
	D4c1b2--	Sub (8 letters)	0.001	0	0.001	0	0.001	0	0	0
	D4c2c---	Sub (8 letters)	0.005	0	0.001	0	0.004	0	0.001	0
	D4d-----	Sub (8 letters)	0.001	0	0	0.001	0	0	0	0
	D4e1a---	Sub (8 letters)	0.002	0.001	0.001	0	0.001	0	0	0
	D4e1a1--	Sub (8 letters)	0.002	0	0	0	0.001	0	0.001	0
	D4e1a2a-	Sub (8 letters)	0.002	0	0.001	0	0.002	0	0	0
	D4e2----	Sub (8 letters)	0.041	0.002	0.003	0.003	0.031	0.003	0.001	0
	D4e2a---	Sub (8 letters)	0.008	0	0.002	0.001	0.005	0	0.001	0
	D4e2c---	Sub (8 letters)	0.003	0	0.001	0	0.002	0	0	0
	D4e2d---	Sub (8 letters)	0.001	0	0	0	0.001	0	0	0
	D4e5b---	Sub (8 letters)	0.001	0	0.001	0	0	0.001	0	0
	D4f1----	Sub (8 letters)	0.007	0	0.002	0.001	0.003	0.002	0	0
	D4g1----	Sub (8 letters)	0.01	0.001	0.002	0	0.006	0.002	0	0
	D4g1a---	Sub (8 letters)	0.006	0.001	0.001	0.001	0.004	0.001	0	0
	D4g1b---	Sub (8 letters)	0.007	0	0.001	0.001	0.005	0.001	0	0
	D4g1c---	Sub (8 letters)	0.007	0	0.002	0	0.005	0	0	0
	D4g2a---	Sub (8 letters)	0.001	0	0.001	0	0	0	0	0
	D4g2a1--	Sub (8 letters)	0.001	0	0	0	0	0.001	0	0
	D4h1a1--	Sub (8 letters)	0.003	0	0.001	0	0.002	0.001	0	0
	D4h1a2--	Sub (8 letters)	0.002	0	0	0	0.001	0.001	0	0
	D4h1b---	Sub (8 letters)	0.002	0.001	0	0	0.001	0	0	0
	D4h1c1--	Sub (8 letters)	0.001	0	0	0	0.001	0	0	0
	D4h4----	Sub (8 letters)	0.001	0	0.001	0	0	0	0	0
	D4i-----	Sub (8 letters)	0.005	0	0.001	0	0.004	0	0	0
	D4i1----	Sub (8 letters)	0.002	0	0	0	0.002	0	0	0
	D4j+146----	Sub (8 letters)	0.001	0	0	0	0.001	0	0	0
	D4j-----	Sub (8 letters)	0.004	0.001	0.001	0	0.003	0	0	0
	D4j11---	Sub (8 letters)	0.001	0	0	0.001	0.001	0	0	0
	D4j14---	Sub (8 letters)	0.001	0	0.001	0	0	0.001	0	0
	D4j16---	Sub (8 letters)	0.001	0	0	0	0	0	0.001	0
	D4j3----	Sub (8 letters)	0.001	0	0	0	0.001	0	0	0
	D4j3a---	Sub (8 letters)	0.001	0	0	0	0.001	0	0	0
	D4j3a1--	Sub (8 letters)	0.002	0	0	0	0.001	0.001	0	0
	D4k-----	Sub (8 letters)	0.001	0	0	0	0.001	0	0	0
	D4l-----	Sub (8 letters)	0.001	0	0	0	0.001	0	0	0
	D4l1a1--	Sub (8 letters)	0.002	0	0.001	0	0.002	0	0	0
	D4m1----	Sub (8 letters)	0.005	0	0.002	0.001	0.002	0	0	0
	D4m2a---	Sub (8 letters)	0.001	0	0	0	0.001	0	0	0
	D4n-----	Sub (8 letters)	0.004	0.001	0.001	0	0.001	0.001	0.001	0
	D4n1----	Sub (8 letters)	0.002	0	0	0	0.002	0	0	0
	D4n1a---	Sub (8 letters)	0.002	0	0.001	0	0.001	0	0	0
	D4o1a---	Sub (8 letters)	0.003	0.001	0	0	0.003	0	0	0
	D4p1----	Sub (8 letters)	0.002	0	0.001	0	0.001	0	0	0
	D4t-----	Sub (8 letters)	0.001	0	0	0	0	0	0	0.001
	D5a1----	Sub (8 letters)	0.003	0	0.001	0	0.002	0	0	0
	D5a1a1--	Sub (8 letters)	0.006	0.001	0.002	0.001	0.003	0	0	0
	D5a1a2--	Sub (8 letters)	0.002	0	0	0.001	0.001	0	0	0
	D5a2a+16092--	Sub (8 letters)	0.001	0	0	0	0.001	0	0	0
	D5a2a1a-	Sub (8 letters)	0.005	0	0.001	0.001	0.003	0.001	0	0
	D5a2a1a1	Sub (8 letters)	0.003	0	0.001	0	0.002	0.001	0	0
	D5a2a1a2	Sub (8 letters)	0.001	0	0	0	0.001	0	0	0
	D5a2a1b-	Sub (8 letters)	0.001	0	0	0	0.001	0	0	0
	D5a2a2--	Sub (8 letters)	0.001	0	0	0	0.001	0	0	0
	D5b1a1--	Sub (8 letters)	0.003	0	0	0	0.003	0	0	0
	D5b1b---	Sub (8 letters)	0.002	0	0.001	0	0.001	0.001	0	0
	D5b1b1--	Sub (8 letters)	0.002	0	0.001	0.001	0.001	0	0	0.001
	D5b1b2--	Sub (8 letters)	0.002	0	0.001	0	0.002	0	0	0
	D5b2----	Sub (8 letters)	0.001	0	0	0	0.001	0	0	0
	D5c1a---	Sub (8 letters)	0.004	0	0	0	0.003	0.001	0.001	0
	D5c2----	Sub (8 letters)	0.001	0	0.001	0	0.001	0	0	0
	F1------	Sub (8 letters)	0.001	0	0.001	0	0	0	0	0
	F1a1b---	Sub (8 letters)	0.01	0.002	0.001	0.001	0.006	0.001	0.001	0
	F1a1c---	Sub (8 letters)	0.001	0	0	0	0.001	0.001	0	0
	F1a1c2--	Sub (8 letters)	0.002	0	0.001	0	0.001	0.001	0	0
	F1a3a1a-	Sub (8 letters)	0.001	0	0	0	0.001	0	0	0
	F1b1a---	Sub (8 letters)	0.002	0	0.001	0	0.001	0	0	0
	F1b1a1--	Sub (8 letters)	0.003	0	0	0.001	0.002	0.001	0	0
	F1b1a1a-	Sub (8 letters)	0.016	0.001	0.004	0.001	0.008	0.002	0.001	0
	F1b1a1a1	Sub (8 letters)	0.005	0.001	0	0	0.004	0	0	0
	F1b1a1a2	Sub (8 letters)	0.002	0	0.001	0	0.001	0	0	0
	F1b1a1a3	Sub (8 letters)	0.001	0	0	0	0.001	0.001	0	0
	F1b1a2--	Sub (8 letters)	0.005	0	0.001	0	0.004	0	0	0
	F1b1d---	Sub (8 letters)	0.002	0	0.001	0	0.001	0	0	0
	F1c1----	Sub (8 letters)	0.001	0	0	0	0.001	0	0	0
	F1d-----	Sub (8 letters)	0.002	0	0.001	0	0.002	0	0	0
	F1e-----	Sub (8 letters)	0.001	0	0	0	0	0.001	0	0
	F1e1a---	Sub (8 letters)	0.001	0	0.001	0	0.001	0	0	0
	F2+16291-----	Sub (8 letters)	0.001	0	0	0	0.001	0	0	0
	F2a-----	Sub (8 letters)	0.005	0.001	0.001	0.001	0.002	0.001	0	0
	F2a1----	Sub (8 letters)	0.001	0	0	0	0.001	0	0	0
	F2d-----	Sub (8 letters)	0.001	0	0	0	0	0	0.001	0
	F2f-----	Sub (8 letters)	0.001	0	0.001	0.001	0	0	0	0
	F3a-----	Sub (8 letters)	0.001	0	0	0	0.001	0	0	0
	F3b-----	Sub (8 letters)	0.003	0	0	0	0.002	0.001	0.001	0
	F4a1a---	Sub (8 letters)	0.001	0	0	0	0.001	0	0	0
	G1a-----	Sub (8 letters)	0.002	0	0.001	0	0.001	0	0	0
	G1a1a---	Sub (8 letters)	0.018	0.001	0.002	0.001	0.013	0.001	0.001	0
	G1a1a1--	Sub (8 letters)	0.006	0	0	0	0.006	0	0	0
	G1a1a2--	Sub (8 letters)	0.004	0	0.001	0	0.004	0	0	0
	G1a1a4--	Sub (8 letters)	0.004	0.001	0.001	0	0.003	0	0	0
	G1a3----	Sub (8 letters)	0.002	0.001	0.001	0	0.001	0	0	0
	G2a1----	Sub (8 letters)	0.013	0.001	0.002	0	0.009	0.001	0.001	0
	G2a1b---	Sub (8 letters)	0.001	0	0.001	0	0	0	0	0
	G2a1d1--	Sub (8 letters)	0.006	0.001	0.001	0.001	0.003	0.001	0	0
	G2a1d1a-	Sub (8 letters)	0.007	0	0.001	0	0.004	0.001	0.001	0
	G2a1e---	Sub (8 letters)	0.004	0.002	0.002	0	0.001	0	0	0
	G2a5----	Sub (8 letters)	0.002	0.001	0.001	0	0.001	0	0	0
	G2b2----	Sub (8 letters)	0.001	0	0	0	0.001	0	0	0
	G3a2----	Sub (8 letters)	0.001	0	0	0	0.001	0	0	0
	G3a2a---	Sub (8 letters)	0.004	0	0.002	0	0.003	0	0	0
	G4------	Sub (8 letters)	0.002	0	0	0	0.001	0	0.001	0
	M10a1----	Sub (8 letters)	0.001	0	0	0	0.001	0	0	0
	M10a1a1--	Sub (8 letters)	0.001	0	0	0	0.001	0	0	0
	M10a1a1a-	Sub (8 letters)	0.001	0	0.001	0	0	0	0	0
	M10a1a1b1	Sub (8 letters)	0.001	0	0	0.001	0	0	0	0
	M10a1a1b2	Sub (8 letters)	0.001	0	0	0	0.001	0	0	0
	M10a1b---	Sub (8 letters)	0.001	0	0	0	0.001	0	0	0
	M11a-----	Sub (8 letters)	0.001	0	0	0	0.001	0	0	0
	M11b1a---	Sub (8 letters)	0.001	0	0	0	0.001	0	0	0
	M11b1a1--	Sub (8 letters)	0.001	0	0	0	0.001	0	0	0
	M13a1a---	Sub (8 letters)	0.003	0	0.001	0.001	0.002	0	0	0
	M7a+16324----	Sub (8 letters)	0.001	0	0	0	0.001	0	0	0
	M7a1----	Sub (8 letters)	0.004	0	0.001	0.001	0.003	0	0	0.001
	M7a1a---	Sub (8 letters)	0.02	0.001	0.005	0.002	0.01	0.001	0.001	0.001
	M7a1a1--	Sub (8 letters)	0.002	0	0	0	0.002	0	0	0
	M7a1a1a-	Sub (8 letters)	0.012	0.001	0.001	0.001	0.009	0	0.001	0
	M7a1a2--	Sub (8 letters)	0.001	0	0.001	0	0.001	0	0	0
	M7a1a3--	Sub (8 letters)	0.003	0.001	0.001	0	0.002	0	0	0
	M7a1a4--	Sub (8 letters)	0.003	0	0	0	0.002	0	0.001	0
	M7a1a4a-	Sub (8 letters)	0.003	0.001	0	0	0.002	0	0	0
	M7a1a5a-	Sub (8 letters)	0.002	0	0	0	0.002	0	0	0
	M7a1a6--	Sub (8 letters)	0.001	0	0.001	0	0	0	0.001	0
	M7a1a6a-	Sub (8 letters)	0.001	0	0.001	0	0	0	0	0
	M7a1a7--	Sub (8 letters)	0.016	0	0.003	0.001	0.01	0.001	0.001	0
	M7a1a8--	Sub (8 letters)	0.001	0	0	0	0.001	0	0.001	0
	M7a1b1--	Sub (8 letters)	0.002	0.001	0.001	0	0.001	0	0	0
	M7a2----	Sub (8 letters)	0.001	0	0	0	0	0.001	0	0
	M7a2a---	Sub (8 letters)	0.001	0	0	0	0.001	0	0	0
	M7a2a1--	Sub (8 letters)	0.001	0	0.001	0	0	0	0	0
	M7a2a2--	Sub (8 letters)	0.001	0	0	0	0.001	0	0	0
	M7b1a1a1	Sub (8 letters)	0.041	0.002	0.007	0.002	0.024	0.003	0.001	0.002
	M7b1a1h-	Sub (8 letters)	0.003	0	0.002	0	0.001	0	0	0
	M7c1----	Sub (8 letters)	0.001	0	0	0.001	0.001	0	0	0
	M7c1a2a1	Sub (8 letters)	0.003	0	0.001	0.001	0.002	0	0	0
	M7c1a3--	Sub (8 letters)	0.003	0.001	0.001	0.001	0.001	0	0.001	0
	M7c1a4a-	Sub (8 letters)	0.004	0.001	0.001	0.001	0.002	0	0	0
	M7c1a5--	Sub (8 letters)	0.001	0	0.001	0	0	0	0	0
	M7c1b1--	Sub (8 letters)	0.001	0	0	0	0.001	0	0	0
	M7c1b2b-	Sub (8 letters)	0.001	0	0.001	0	0.001	0	0	0
	M8a1a---	Sub (8 letters)	0.001	0	0	0	0	0.001	0	0
	M8a2----	Sub (8 letters)	0.001	0	0.001	0	0	0	0	0
	M8a2a1--	Sub (8 letters)	0.001	0	0	0	0.001	0	0	0
	M8a2b---	Sub (8 letters)	0.003	0.001	0.001	0	0.002	0	0	0
	M8a2c---	Sub (8 letters)	0.002	0	0	0	0.002	0	0	0
	M9a-----	Sub (8 letters)	0.001	0	0	0	0.001	0	0	0
	M9a1a---	Sub (8 letters)	0.001	0	0	0	0.001	0	0	0
	M9a1a1--	Sub (8 letters)	0.001	0	0	0	0.001	0	0	0
	M9a1a1a-	Sub (8 letters)	0.017	0.002	0.002	0.002	0.01	0.001	0.001	0
	M9a1a1b-	Sub (8 letters)	0.001	0	0	0	0.001	0	0	0
	M9a1a1c1	Sub (8 letters)	0.006	0.001	0	0.001	0.003	0.001	0	0
	M9a1b---	Sub (8 letters)	0.001	0	0	0	0.001	0	0	0
	N9a1----	Sub (8 letters)	0.002	0	0.001	0	0	0.001	0	0
	N9a2----	Sub (8 letters)	0.004	0.001	0.001	0	0.003	0	0	0
	N9a2a---	Sub (8 letters)	0.011	0.001	0.002	0.001	0.007	0.001	0.001	0
	N9a2a1--	Sub (8 letters)	0.004	0	0.001	0.001	0.003	0.001	0	0
	N9a2a2--	Sub (8 letters)	0.002	0	0	0	0.002	0.001	0	0
	N9a2a3--	Sub (8 letters)	0.002	0	0.001	0	0.001	0	0	0
	N9a2c---	Sub (8 letters)	0.002	0.001	0.001	0	0.001	0	0	0
	N9a2d---	Sub (8 letters)	0.001	0	0	0	0.001	0	0	0
	N9a3----	Sub (8 letters)	0.002	0	0	0	0.001	0	0	0.001
	N9a4a---	Sub (8 letters)	0.008	0.001	0.001	0.001	0.004	0.002	0.001	0
	N9a5----	Sub (8 letters)	0.004	0	0.001	0.001	0.003	0	0	0
	N9a7----	Sub (8 letters)	0.002	0	0.001	0	0.002	0	0	0
	N9a8----	Sub (8 letters)	0.001	0	0	0	0.001	0	0	0
	N9b-----	Sub (8 letters)	0.008	0	0	0.001	0.006	0.002	0.001	0
	N9b1----	Sub (8 letters)	0.003	0	0.001	0	0.003	0	0	0
	N9b1a---	Sub (8 letters)	0.001	0	0	0	0.001	0	0	0
	N9b1b---	Sub (8 letters)	0.001	0	0	0	0.001	0	0	0
	N9b1c---	Sub (8 letters)	0.003	0	0.001	0	0.003	0	0	0
	N9b1c1--	Sub (8 letters)	0.001	0	0	0	0	0	0.001	0
	N9b2----	Sub (8 letters)	0.001	0	0	0	0.001	0	0	0
	N9b2a---	Sub (8 letters)	0.002	0.001	0	0	0.001	0.001	0	0
	N9b3----	Sub (8 letters)	0.003	0	0	0	0.003	0	0.001	0
	R11a-----	Sub (8 letters)	0.002	0.001	0	0	0.001	0	0	0
	Y1------	Sub (8 letters)	0.001	0	0	0	0.001	0	0	0
	Y1a-----	Sub (8 letters)	0.001	0	0	0	0	0.001	0	0
	Y1b1a---	Sub (8 letters)	0.001	0	0	0	0.001	0	0	0
	Y2------	Sub (8 letters)	0.002	0.001	0.001	0	0	0.001	0	0
	Z2------	Sub (8 letters)	0.009	0.001	0.002	0	0.007	0	0	0
	Z3+709-----	Sub (8 letters)	0.001	0	0	0	0.001	0	0	0
	Z3------	Sub (8 letters)	0.002	0	0.001	0	0.001	0	0	0
	Z3d-----	Sub (8 letters)	0.002	0	0.001	0	0.002	0	0	0
	Z4a1a1--	Sub (8 letters)	0.001	0	0	0	0.001	0	0	0
	A+152+16362+200-----	Sub (9 letters)	0.002	0.001	0.001	0	0.001	0	0	0
	A+152+16362------	Sub (9 letters)	0.002	0	0.001	0.001	0.001	0	0	0
	A1-------	Sub (9 letters)	0.001	0	0	0	0.001	0	0	0
	A11-------	Sub (9 letters)	0.002	0.001	0.001	0	0.001	0	0	0
	A15-------	Sub (9 letters)	0.001	0	0	0	0.001	0	0	0
	A15b------	Sub (9 letters)	0.002	0.001	0.001	0	0.001	0	0	0
	A1a------	Sub (9 letters)	0.001	0	0	0.001	0	0	0	0
	A20-------	Sub (9 letters)	0.001	0	0.001	0	0	0	0	0
	A3-------	Sub (9 letters)	0.004	0	0.002	0	0.002	0.001	0	0
	A3a------	Sub (9 letters)	0.002	0.001	0.001	0	0.001	0	0	0
	A5-------	Sub (9 letters)	0.001	0	0	0	0.001	0	0	0
	A5a------	Sub (9 letters)	0.003	0	0.001	0	0.002	0	0	0
	A5a1a----	Sub (9 letters)	0.003	0	0	0	0.002	0.001	0	0
	A5a1a1---	Sub (9 letters)	0.017	0.002	0.003	0.001	0.01	0.001	0	0.001
	A5a1a1a--	Sub (9 letters)	0.002	0	0	0	0.002	0	0	0
	A5a1a2---	Sub (9 letters)	0.006	0.001	0	0	0.005	0.001	0	0
	A5a1a2a--	Sub (9 letters)	0.002	0.001	0	0	0.001	0	0	0
	A5a1b----	Sub (9 letters)	0.002	0	0	0	0.001	0.001	0	0
	A5a2-----	Sub (9 letters)	0.001	0	0.001	0	0.001	0	0	0
	A5a3a----	Sub (9 letters)	0.002	0	0.001	0	0.001	0	0.001	0
	A5a4-----	Sub (9 letters)	0.004	0	0.001	0	0.002	0.001	0.001	0.001
	A5b1a----	Sub (9 letters)	0.004	0	0.001	0	0.003	0.001	0	0
	A5c------	Sub (9 letters)	0.001	0	0.001	0	0	0	0	0
	A5c1-----	Sub (9 letters)	0.003	0.001	0.001	0	0.002	0	0	0
	A8a------	Sub (9 letters)	0.002	0	0.001	0	0.001	0	0	0
	B4a------	Sub (9 letters)	0.001	0	0	0	0.001	0	0	0
	B4a1b1---	Sub (9 letters)	0.002	0	0.001	0	0.002	0	0	0
	B4a1b1a--	Sub (9 letters)	0.001	0	0	0	0.001	0	0	0
	B4a1c1a--	Sub (9 letters)	0.004	0.001	0.001	0	0.003	0	0	0
	B4a1c1a1-	Sub (9 letters)	0.006	0	0.001	0	0.004	0.001	0.001	0
	B4a1c3a--	Sub (9 letters)	0.004	0	0	0	0.004	0	0	0
	B4a1c3b--	Sub (9 letters)	0.002	0	0.001	0	0.001	0	0	0
	B4a2b1a--	Sub (9 letters)	0.002	0	0.001	0	0.001	0	0	0.001
	B4a3-----	Sub (9 letters)	0.001	0	0.001	0	0.001	0	0	0
	B4a4-----	Sub (9 letters)	0.001	0	0	0	0.001	0	0	0
	B4a5-----	Sub (9 letters)	0.001	0.001	0	0	0	0	0	0
	B4b1a1---	Sub (9 letters)	0.012	0.001	0.002	0	0.008	0.001	0.001	0
	B4b1a1a--	Sub (9 letters)	0.007	0	0.001	0.001	0.005	0	0	0
	B4b1a1b--	Sub (9 letters)	0.002	0	0.001	0	0.001	0	0	0.001
	B4b1a1c--	Sub (9 letters)	0.001	0	0	0	0.001	0	0	0
	B4b1a2a--	Sub (9 letters)	0.004	0.002	0.001	0.001	0.001	0	0	0
	B4b1b----	Sub (9 letters)	0.002	0	0.001	0	0.001	0	0	0
	B4b1c1---	Sub (9 letters)	0.001	0	0.001	0	0	0	0	0
	B4c1a1---	Sub (9 letters)	0.004	0	0.002	0	0.002	0	0	0
	B4c1a1a--	Sub (9 letters)	0.003	0	0.002	0	0.002	0	0	0
	B4c1a1a1a	Sub (9 letters)	0.002	0	0.001	0	0.001	0	0	0
	B4c1a1b--	Sub (9 letters)	0.002	0	0.001	0	0.001	0	0	0
	B4c1a2---	Sub (9 letters)	0.003	0	0	0	0.003	0	0	0
	B4c1b----	Sub (9 letters)	0.003	0	0.001	0	0.002	0	0	0
	B4c1b1---	Sub (9 letters)	0.008	0.001	0.001	0.001	0.005	0.001	0	0.001
	B4c1b1a--	Sub (9 letters)	0.004	0	0	0	0.004	0	0	0
	B4c1b2a1-	Sub (9 letters)	0.001	0	0	0	0.001	0	0	0
	B4c1c+16311---	Sub (9 letters)	0.001	0	0	0	0.001	0	0	0
	B4c1c----	Sub (9 letters)	0.001	0	0.001	0	0	0	0	0
	B4c1c1---	Sub (9 letters)	0.009	0	0.001	0	0.007	0.001	0.001	0
	B4d1'2'3---	Sub (9 letters)	0.001	0	0	0	0	0.001	0	0
	B4d3a1---	Sub (9 letters)	0.002	0	0.002	0	0.001	0	0	0
	B4d4-----	Sub (9 letters)	0.003	0	0	0.001	0.002	0	0	0
	B4e------	Sub (9 letters)	0.001	0	0	0	0.001	0	0	0
	B4f------	Sub (9 letters)	0.003	0	0.001	0	0.002	0	0	0.001
	B4f1-----	Sub (9 letters)	0.005	0	0	0	0.004	0.001	0	0
	B4h------	Sub (9 letters)	0.001	0	0.001	0	0	0	0	0
	B5a2a1+16129--	Sub (9 letters)	0.001	0	0.001	0	0.001	0	0	0
	B5a2a1b--	Sub (9 letters)	0.003	0	0	0	0.001	0.002	0	0
	B5b1a1---	Sub (9 letters)	0.002	0	0.001	0	0.001	0	0	0
	B5b1a2---	Sub (9 letters)	0.008	0.001	0	0.001	0.004	0.003	0	0
	B5b1a2a--	Sub (9 letters)	0.001	0	0	0	0.001	0	0	0
	B5b2+@204----	Sub (9 letters)	0.001	0	0.001	0	0	0	0	0
	B5b2a1---	Sub (9 letters)	0.006	0.001	0.001	0.001	0.003	0	0	0
	B5b2a2---	Sub (9 letters)	0.003	0	0.001	0	0.002	0	0	0
	B5b2a2a--	Sub (9 letters)	0.002	0	0.001	0	0.001	0.001	0	0
	B5b3a----	Sub (9 letters)	0.002	0	0.001	0	0.001	0	0	0
	C--------	Sub (9 letters)	0.001	0	0	0	0.001	0.001	0	0
	C1a------	Sub (9 letters)	0.003	0.001	0	0	0.002	0	0.001	0
	C4a1a+195---	Sub (9 letters)	0.001	0	0	0	0.001	0	0	0
	C4a2a1---	Sub (9 letters)	0.001	0	0	0	0.001	0	0	0
	C5+16093------	Sub (9 letters)	0.001	0	0	0	0.001	0	0	0
	C7b------	Sub (9 letters)	0.001	0.001	0	0	0	0	0	0
	D4+195------	Sub (9 letters)	0.004	0.001	0.001	0	0.003	0	0	0
	D4-------	Sub (9 letters)	0.004	0.001	0	0.001	0.002	0	0.001	0
	D4a------	Sub (9 letters)	0.006	0	0.001	0	0.004	0.001	0.001	0
	D4a1-----	Sub (9 letters)	0.02	0.002	0.002	0.001	0.015	0.001	0.001	0
	D4a1a1---	Sub (9 letters)	0.012	0.001	0.004	0	0.006	0.001	0	0
	D4a1a1a--	Sub (9 letters)	0.002	0.001	0.001	0	0.001	0	0	0
	D4a1b----	Sub (9 letters)	0.007	0.001	0.002	0.001	0.003	0.001	0	0
	D4a1b1---	Sub (9 letters)	0.003	0.001	0.001	0	0.002	0.001	0	0
	D4a1c----	Sub (9 letters)	0.005	0	0.001	0.001	0.003	0.001	0	0
	D4a1d----	Sub (9 letters)	0.002	0	0.001	0	0.002	0	0	0
	D4a1e1---	Sub (9 letters)	0.001	0	0	0.001	0	0	0	0
	D4a1f1---	Sub (9 letters)	0.001	0	0	0	0.001	0	0	0
	D4a1h----	Sub (9 letters)	0.001	0	0	0.001	0	0	0	0
	D4a2-----	Sub (9 letters)	0.003	0	0	0	0.002	0.001	0	0
	D4a2a----	Sub (9 letters)	0.005	0.001	0.001	0	0.003	0.001	0	0
	D4a2b----	Sub (9 letters)	0.003	0.001	0	0	0.003	0	0	0
	D4a3b----	Sub (9 letters)	0.002	0	0.001	0.001	0.001	0	0	0
	D4a3b1---	Sub (9 letters)	0.002	0	0.002	0.001	0	0	0	0
	D4a4-----	Sub (9 letters)	0.003	0	0	0	0.001	0.001	0.001	0
	D4a7-----	Sub (9 letters)	0.001	0	0	0.001	0	0	0	0
	D4b1-----	Sub (9 letters)	0.001	0	0	0	0.001	0	0	0
	D4b1a1---	Sub (9 letters)	0.004	0.001	0.001	0	0.003	0	0	0
	D4b1a1a--	Sub (9 letters)	0.006	0.001	0.001	0.001	0.004	0.001	0	0
	D4b1b----	Sub (9 letters)	0.004	0.001	0.001	0.001	0.002	0	0	0
	D4b1b1a--	Sub (9 letters)	0.001	0	0	0	0	0.001	0	0
	D4b1b1a1-	Sub (9 letters)	0.006	0.001	0	0	0.005	0.001	0	0
	D4b2-----	Sub (9 letters)	0.003	0.001	0	0	0.003	0	0	0
	D4b2a----	Sub (9 letters)	0.001	0	0	0	0.001	0	0	0
	D4b2a1---	Sub (9 letters)	0.002	0.001	0.001	0	0.001	0	0	0
	D4b2a2---	Sub (9 letters)	0.002	0	0	0	0.002	0	0	0
	D4b2a2a--	Sub (9 letters)	0.002	0	0	0.001	0.001	0	0	0
	D4b2a2a1-	Sub (9 letters)	0.011	0	0.001	0	0.008	0.001	0.001	0
	D4b2a2b--	Sub (9 letters)	0.002	0	0	0	0.002	0	0	0
	D4b2b----	Sub (9 letters)	0.005	0.002	0.002	0	0.002	0	0	0
	D4b2b1+146--	Sub (9 letters)	0.004	0	0.001	0	0.003	0.001	0	0
	D4b2b1---	Sub (9 letters)	0.036	0.001	0.006	0.002	0.027	0.001	0	0
	D4b2b1a--	Sub (9 letters)	0.007	0.002	0.001	0.001	0.004	0	0	0
	D4b2b1b--	Sub (9 letters)	0.001	0	0	0	0.001	0	0	0
	D4b2b1d--	Sub (9 letters)	0.004	0.001	0.001	0	0.003	0	0	0
	D4b2b2---	Sub (9 letters)	0.001	0	0.001	0	0	0	0	0
	D4b2b2a1-	Sub (9 letters)	0.002	0.001	0.001	0	0.001	0	0	0
	D4b2b3---	Sub (9 letters)	0.003	0	0.001	0	0.002	0	0	0
	D4c1a----	Sub (9 letters)	0.018	0.002	0.003	0.002	0.011	0.001	0	0
	D4c1a1---	Sub (9 letters)	0.002	0	0	0	0.001	0.001	0	0
	D4c1b----	Sub (9 letters)	0.001	0	0	0	0	0	0	0.001
	D4c1b1---	Sub (9 letters)	0.006	0	0.002	0	0.004	0	0	0
	D4c1b2---	Sub (9 letters)	0.001	0	0.001	0	0.001	0	0	0
	D4c2c----	Sub (9 letters)	0.005	0	0.001	0	0.004	0	0.001	0
	D4d------	Sub (9 letters)	0.001	0	0	0.001	0	0	0	0
	D4e1a----	Sub (9 letters)	0.002	0.001	0.001	0	0.001	0	0	0
	D4e1a1---	Sub (9 letters)	0.002	0	0	0	0.001	0	0.001	0
	D4e1a2a--	Sub (9 letters)	0.002	0	0.001	0	0.002	0	0	0
	D4e2-----	Sub (9 letters)	0.041	0.002	0.003	0.003	0.031	0.003	0.001	0
	D4e2a----	Sub (9 letters)	0.008	0	0.002	0.001	0.005	0	0.001	0
	D4e2c----	Sub (9 letters)	0.003	0	0.001	0	0.002	0	0	0
	D4e2d----	Sub (9 letters)	0.001	0	0	0	0.001	0	0	0
	D4e5b----	Sub (9 letters)	0.001	0	0.001	0	0	0.001	0	0
	D4f1-----	Sub (9 letters)	0.007	0	0.002	0.001	0.003	0.002	0	0
	D4g1-----	Sub (9 letters)	0.01	0.001	0.002	0	0.006	0.002	0	0
	D4g1a----	Sub (9 letters)	0.006	0.001	0.001	0.001	0.004	0.001	0	0
	D4g1b----	Sub (9 letters)	0.007	0	0.001	0.001	0.005	0.001	0	0
	D4g1c----	Sub (9 letters)	0.007	0	0.002	0	0.005	0	0	0
	D4g2a----	Sub (9 letters)	0.001	0	0.001	0	0	0	0	0
	D4g2a1---	Sub (9 letters)	0.001	0	0	0	0	0.001	0	0
	D4h1a1---	Sub (9 letters)	0.003	0	0.001	0	0.002	0.001	0	0
	D4h1a2---	Sub (9 letters)	0.002	0	0	0	0.001	0.001	0	0
	D4h1b----	Sub (9 letters)	0.002	0.001	0	0	0.001	0	0	0
	D4h1c1---	Sub (9 letters)	0.001	0	0	0	0.001	0	0	0
	D4h4-----	Sub (9 letters)	0.001	0	0.001	0	0	0	0	0
	D4i------	Sub (9 letters)	0.005	0	0.001	0	0.004	0	0	0
	D4i1-----	Sub (9 letters)	0.002	0	0	0	0.002	0	0	0
	D4j+146-----	Sub (9 letters)	0.001	0	0	0	0.001	0	0	0
	D4j------	Sub (9 letters)	0.004	0.001	0.001	0	0.003	0	0	0
	D4j11----	Sub (9 letters)	0.001	0	0	0.001	0.001	0	0	0
	D4j14----	Sub (9 letters)	0.001	0	0.001	0	0	0.001	0	0
	D4j16----	Sub (9 letters)	0.001	0	0	0	0	0	0.001	0
	D4j3-----	Sub (9 letters)	0.001	0	0	0	0.001	0	0	0
	D4j3a----	Sub (9 letters)	0.001	0	0	0	0.001	0	0	0
	D4j3a1---	Sub (9 letters)	0.002	0	0	0	0.001	0.001	0	0
	D4k------	Sub (9 letters)	0.001	0	0	0	0.001	0	0	0
	D4l------	Sub (9 letters)	0.001	0	0	0	0.001	0	0	0
	D4l1a1---	Sub (9 letters)	0.002	0	0.001	0	0.002	0	0	0
	D4m1-----	Sub (9 letters)	0.005	0	0.002	0.001	0.002	0	0	0
	D4m2a----	Sub (9 letters)	0.001	0	0	0	0.001	0	0	0
	D4n------	Sub (9 letters)	0.004	0.001	0.001	0	0.001	0.001	0.001	0
	D4n1-----	Sub (9 letters)	0.002	0	0	0	0.002	0	0	0
	D4n1a----	Sub (9 letters)	0.002	0	0.001	0	0.001	0	0	0
	D4o1a----	Sub (9 letters)	0.003	0.001	0	0	0.003	0	0	0
	D4p1-----	Sub (9 letters)	0.002	0	0.001	0	0.001	0	0	0
	D4t------	Sub (9 letters)	0.001	0	0	0	0	0	0	0.001
	D5a1-----	Sub (9 letters)	0.003	0	0.001	0	0.002	0	0	0
	D5a1a1---	Sub (9 letters)	0.006	0.001	0.002	0.001	0.003	0	0	0
	D5a1a2---	Sub (9 letters)	0.002	0	0	0.001	0.001	0	0	0
	D5a2a+16092---	Sub (9 letters)	0.001	0	0	0	0.001	0	0	0
	D5a2a1a--	Sub (9 letters)	0.005	0	0.001	0.001	0.003	0.001	0	0
	D5a2a1a1-	Sub (9 letters)	0.002	0	0.001	0	0.001	0	0	0
	D5a2a1a1a	Sub (9 letters)	0.001	0	0	0	0.001	0.001	0	0
	D5a2a1a2-	Sub (9 letters)	0.001	0	0	0	0.001	0	0	0
	D5a2a1b--	Sub (9 letters)	0.001	0	0	0	0.001	0	0	0
	D5a2a2---	Sub (9 letters)	0.001	0	0	0	0.001	0	0	0
	D5b1a1---	Sub (9 letters)	0.003	0	0	0	0.003	0	0	0
	D5b1b----	Sub (9 letters)	0.002	0	0.001	0	0.001	0.001	0	0
	D5b1b1---	Sub (9 letters)	0.002	0	0.001	0.001	0.001	0	0	0.001
	D5b1b2---	Sub (9 letters)	0.002	0	0.001	0	0.002	0	0	0
	D5b2-----	Sub (9 letters)	0.001	0	0	0	0.001	0	0	0
	D5c1a----	Sub (9 letters)	0.004	0	0	0	0.003	0.001	0.001	0
	D5c2-----	Sub (9 letters)	0.001	0	0.001	0	0.001	0	0	0
	F1-------	Sub (9 letters)	0.001	0	0.001	0	0	0	0	0
	F1a1b----	Sub (9 letters)	0.01	0.002	0.001	0.001	0.006	0.001	0.001	0
	F1a1c----	Sub (9 letters)	0.001	0	0	0	0.001	0.001	0	0
	F1a1c2---	Sub (9 letters)	0.002	0	0.001	0	0.001	0.001	0	0
	F1a3a1a--	Sub (9 letters)	0.001	0	0	0	0.001	0	0	0
	F1b1a----	Sub (9 letters)	0.002	0	0.001	0	0.001	0	0	0
	F1b1a1---	Sub (9 letters)	0.003	0	0	0.001	0.002	0.001	0	0
	F1b1a1a--	Sub (9 letters)	0.016	0.001	0.004	0.001	0.008	0.002	0.001	0
	F1b1a1a1a	Sub (9 letters)	0.005	0.001	0	0	0.004	0	0	0
	F1b1a1a2-	Sub (9 letters)	0.002	0	0.001	0	0.001	0	0	0
	F1b1a1a3-	Sub (9 letters)	0.001	0	0	0	0.001	0.001	0	0
	F1b1a2---	Sub (9 letters)	0.005	0	0.001	0	0.004	0	0	0
	F1b1d----	Sub (9 letters)	0.002	0	0.001	0	0.001	0	0	0
	F1c1-----	Sub (9 letters)	0.001	0	0	0	0.001	0	0	0
	F1d------	Sub (9 letters)	0.002	0	0.001	0	0.002	0	0	0
	F1e------	Sub (9 letters)	0.001	0	0	0	0	0.001	0	0
	F1e1a----	Sub (9 letters)	0.001	0	0.001	0	0.001	0	0	0
	F2+16291------	Sub (9 letters)	0.001	0	0	0	0.001	0	0	0
	F2a------	Sub (9 letters)	0.005	0.001	0.001	0.001	0.002	0.001	0	0
	F2a1-----	Sub (9 letters)	0.001	0	0	0	0.001	0	0	0
	F2d------	Sub (9 letters)	0.001	0	0	0	0	0	0.001	0
	F2f------	Sub (9 letters)	0.001	0	0.001	0.001	0	0	0	0
	F3a------	Sub (9 letters)	0.001	0	0	0	0.001	0	0	0
	F3b------	Sub (9 letters)	0.003	0	0	0	0.002	0.001	0.001	0
	F4a1a----	Sub (9 letters)	0.001	0	0	0	0.001	0	0	0
	G1a------	Sub (9 letters)	0.002	0	0.001	0	0.001	0	0	0
	G1a1a----	Sub (9 letters)	0.018	0.001	0.002	0.001	0.013	0.001	0.001	0
	G1a1a1---	Sub (9 letters)	0.006	0	0	0	0.006	0	0	0
	G1a1a2---	Sub (9 letters)	0.004	0	0.001	0	0.004	0	0	0
	G1a1a4---	Sub (9 letters)	0.004	0.001	0.001	0	0.003	0	0	0
	G1a3-----	Sub (9 letters)	0.002	0.001	0.001	0	0.001	0	0	0
	G2a1-----	Sub (9 letters)	0.013	0.001	0.002	0	0.009	0.001	0.001	0
	G2a1b----	Sub (9 letters)	0.001	0	0.001	0	0	0	0	0
	G2a1d1---	Sub (9 letters)	0.006	0.001	0.001	0.001	0.003	0.001	0	0
	G2a1d1a--	Sub (9 letters)	0.007	0	0.001	0	0.004	0.001	0.001	0
	G2a1e----	Sub (9 letters)	0.004	0.002	0.002	0	0.001	0	0	0
	G2a5-----	Sub (9 letters)	0.002	0.001	0.001	0	0.001	0	0	0
	G2b2-----	Sub (9 letters)	0.001	0	0	0	0.001	0	0	0
	G3a2-----	Sub (9 letters)	0.001	0	0	0	0.001	0	0	0
	G3a2a----	Sub (9 letters)	0.004	0	0.002	0	0.003	0	0	0
	G4-------	Sub (9 letters)	0.002	0	0	0	0.001	0	0.001	0
	M10a1-----	Sub (9 letters)	0.001	0	0	0	0.001	0	0	0
	M10a1a1---	Sub (9 letters)	0.001	0	0	0	0.001	0	0	0
	M10a1a1a--	Sub (9 letters)	0.001	0	0.001	0	0	0	0	0
	M10a1a1b1-	Sub (9 letters)	0.001	0	0	0.001	0	0	0	0
	M10a1a1b2-	Sub (9 letters)	0.001	0	0	0	0.001	0	0	0
	M10a1b----	Sub (9 letters)	0.001	0	0	0	0.001	0	0	0
	M11a------	Sub (9 letters)	0.001	0	0	0	0.001	0	0	0
	M11b1a----	Sub (9 letters)	0.001	0	0	0	0.001	0	0	0
	M11b1a1---	Sub (9 letters)	0.001	0	0	0	0.001	0	0	0
	M13a1a----	Sub (9 letters)	0.003	0	0.001	0.001	0.002	0	0	0
	M7a+16324-----	Sub (9 letters)	0.001	0	0	0	0.001	0	0	0
	M7a1-----	Sub (9 letters)	0.004	0	0.001	0.001	0.003	0	0	0.001
	M7a1a----	Sub (9 letters)	0.02	0.001	0.005	0.002	0.01	0.001	0.001	0.001
	M7a1a1---	Sub (9 letters)	0.002	0	0	0	0.002	0	0	0
	M7a1a1a--	Sub (9 letters)	0.012	0.001	0.001	0.001	0.009	0	0.001	0
	M7a1a2---	Sub (9 letters)	0.001	0	0.001	0	0.001	0	0	0
	M7a1a3---	Sub (9 letters)	0.003	0.001	0.001	0	0.002	0	0	0
	M7a1a4---	Sub (9 letters)	0.003	0	0	0	0.002	0	0.001	0
	M7a1a4a--	Sub (9 letters)	0.003	0.001	0	0	0.002	0	0	0
	M7a1a5a--	Sub (9 letters)	0.002	0	0	0	0.002	0	0	0
	M7a1a6---	Sub (9 letters)	0.001	0	0.001	0	0	0	0.001	0
	M7a1a6a--	Sub (9 letters)	0.001	0	0.001	0	0	0	0	0
	M7a1a7---	Sub (9 letters)	0.016	0	0.003	0.001	0.01	0.001	0.001	0
	M7a1a8---	Sub (9 letters)	0.001	0	0	0	0.001	0	0.001	0
	M7a1b1---	Sub (9 letters)	0.002	0.001	0.001	0	0.001	0	0	0
	M7a2-----	Sub (9 letters)	0.001	0	0	0	0	0.001	0	0
	M7a2a----	Sub (9 letters)	0.001	0	0	0	0.001	0	0	0
	M7a2a1---	Sub (9 letters)	0.001	0	0.001	0	0	0	0	0
	M7a2a2---	Sub (9 letters)	0.001	0	0	0	0.001	0	0	0
	M7b1a1a1-	Sub (9 letters)	0.037	0.002	0.006	0.002	0.022	0.003	0.001	0.002
	M7b1a1a1b	Sub (9 letters)	0.003	0	0.001	0	0.002	0	0	0
	M7b1a1a1d	Sub (9 letters)	0.001	0	0	0	0.001	0	0	0
	M7b1a1h--	Sub (9 letters)	0.003	0	0.002	0	0.001	0	0	0
	M7c1-----	Sub (9 letters)	0.001	0	0	0.001	0.001	0	0	0
	M7c1a2a1-	Sub (9 letters)	0.003	0	0.001	0.001	0.002	0	0	0
	M7c1a3---	Sub (9 letters)	0.003	0.001	0.001	0.001	0.001	0	0.001	0
	M7c1a4a--	Sub (9 letters)	0.004	0.001	0.001	0.001	0.002	0	0	0
	M7c1a5---	Sub (9 letters)	0.001	0	0.001	0	0	0	0	0
	M7c1b1---	Sub (9 letters)	0.001	0	0	0	0.001	0	0	0
	M7c1b2b--	Sub (9 letters)	0.001	0	0.001	0	0.001	0	0	0
	M8a1a----	Sub (9 letters)	0.001	0	0	0	0	0.001	0	0
	M8a2-----	Sub (9 letters)	0.001	0	0.001	0	0	0	0	0
	M8a2a1---	Sub (9 letters)	0.001	0	0	0	0.001	0	0	0
	M8a2b----	Sub (9 letters)	0.003	0.001	0.001	0	0.002	0	0	0
	M8a2c----	Sub (9 letters)	0.002	0	0	0	0.002	0	0	0
	M9a------	Sub (9 letters)	0.001	0	0	0	0.001	0	0	0
	M9a1a----	Sub (9 letters)	0.001	0	0	0	0.001	0	0	0
	M9a1a1---	Sub (9 letters)	0.001	0	0	0	0.001	0	0	0
	M9a1a1a--	Sub (9 letters)	0.017	0.002	0.002	0.002	0.01	0.001	0.001	0
	M9a1a1b--	Sub (9 letters)	0.001	0	0	0	0.001	0	0	0
	M9a1a1c1a	Sub (9 letters)	0.006	0.001	0	0.001	0.003	0.001	0	0
	M9a1b----	Sub (9 letters)	0.001	0	0	0	0.001	0	0	0
	N9a1-----	Sub (9 letters)	0.002	0	0.001	0	0	0.001	0	0
	N9a2-----	Sub (9 letters)	0.004	0.001	0.001	0	0.003	0	0	0
	N9a2a----	Sub (9 letters)	0.011	0.001	0.002	0.001	0.007	0.001	0.001	0
	N9a2a1---	Sub (9 letters)	0.004	0	0.001	0.001	0.003	0.001	0	0
	N9a2a2---	Sub (9 letters)	0.002	0	0	0	0.002	0.001	0	0
	N9a2a3---	Sub (9 letters)	0.002	0	0.001	0	0.001	0	0	0
	N9a2c----	Sub (9 letters)	0.002	0.001	0.001	0	0.001	0	0	0
	N9a2d----	Sub (9 letters)	0.001	0	0	0	0.001	0	0	0
	N9a3-----	Sub (9 letters)	0.002	0	0	0	0.001	0	0	0.001
	N9a4a----	Sub (9 letters)	0.008	0.001	0.001	0.001	0.004	0.002	0.001	0
	N9a5-----	Sub (9 letters)	0.004	0	0.001	0.001	0.003	0	0	0
	N9a7-----	Sub (9 letters)	0.002	0	0.001	0	0.002	0	0	0
	N9a8-----	Sub (9 letters)	0.001	0	0	0	0.001	0	0	0
	N9b------	Sub (9 letters)	0.008	0	0	0.001	0.006	0.002	0.001	0
	N9b1-----	Sub (9 letters)	0.003	0	0.001	0	0.003	0	0	0
	N9b1a----	Sub (9 letters)	0.001	0	0	0	0.001	0	0	0
	N9b1b----	Sub (9 letters)	0.001	0	0	0	0.001	0	0	0
	N9b1c----	Sub (9 letters)	0.003	0	0.001	0	0.003	0	0	0
	N9b1c1---	Sub (9 letters)	0.001	0	0	0	0	0	0.001	0
	N9b2-----	Sub (9 letters)	0.001	0	0	0	0.001	0	0	0
	N9b2a----	Sub (9 letters)	0.002	0.001	0	0	0.001	0.001	0	0
	N9b3-----	Sub (9 letters)	0.003	0	0	0	0.003	0	0.001	0
	R11a------	Sub (9 letters)	0.002	0.001	0	0	0.001	0	0	0
	Y1-------	Sub (9 letters)	0.001	0	0	0	0.001	0	0	0
	Y1a------	Sub (9 letters)	0.001	0	0	0	0	0.001	0	0
	Y1b1a----	Sub (9 letters)	0.001	0	0	0	0.001	0	0	0
	Y2-------	Sub (9 letters)	0.002	0.001	0.001	0	0	0.001	0	0
	Z2-------	Sub (9 letters)	0.009	0.001	0.002	0	0.007	0	0	0
	Z3+709------	Sub (9 letters)	0.001	0	0	0	0.001	0	0	0
	Z3-------	Sub (9 letters)	0.002	0	0.001	0	0.001	0	0	0
	Z3d------	Sub (9 letters)	0.002	0	0.001	0	0.002	0	0	0
	Z4a1a1---	Sub (9 letters)	0.001	0	0	0	0.001	0	0	0
