# Supplementary material for: Genetic and phenotypic landscape of the mitochondrial genome in the Japanese population
Source: Commun Biol. 2020 Mar 5;3:104. doi: 10.1038/s42003-020-0812-9 (PMC7058612; doi:10.1038/s42003-020-0812-9)
Supplement: Supplementary file 3 — Supplementary Data 3 [file 42003_2020_812_MOESM3_ESM.xlsx]

## Sheet: Supplementary Data3
	Supplementary Data 3. Descriptions of the clinical phenotypes used in the phenome-wide association study.
	Category type	Category	Trait	Abbreviation	No.cases	No.controls	No.total
	Disease	Immune-related	Asthma	-	5745	135880	141625
			Atopic dermatitis	-	1969	139656	141625
			Chronic hepatitis B	-	955	140670	141625
			Chronic hepatitis C	-	4329	137296	141625
			Drug eruption	-	179	141446	141625
			Graves' Disease	-	1769	139856	141625
			Lung Tuberculosis	-	302	141323	141625
			Pollinosis	-	4141	137484	141625
			Rheumatiod arthritis	-	3134	138491	141625
			Type 1 diabetes mellitus	-	93	112592	112685
		Metabolic and cardiovascular	Arrythmia	-	11950	129675	141625
			Cerebral aneurysm	-	2099	139526	141625
			Ischemic stroke	-	11980	129645	141625
			Heart failure	-	5598	136027	141625
			Hyperlipidemia	-	32143	109482	141625
			Myocardial infarction	-	9514	132111	141625
			Peripheral arterial disease	-	2002	139623	141625
			Stable angina	-	10813	130812	141625
			Type 2 diabetes mellitus	-	27738	112592	140330
			Unstable angina	-	3118	138507	141625
		Cancer	Breast cancer	-	4068	60996	65064
			Colorectal cancer	-	4958	136667	141625
			Esophageal cancer	-	1015	140610	141625
			Gallbladder/cholangiocarcinoma	-	176	141449	141625
			Gastric cancer	-	4384	137241	141625
			Hematological cancer	-	867	140758	141625
			Liver cancer	-	1104	140521	141625
			Lung cancer	-	2857	138768	141625
			Ovarian cancer	-	551	64513	65064
			Pancreatic cancer	-	225	141400	141625
			Prostate cancer	-	3732	72829	76561
			Uterine cervical cancer	-	445	64619	65064
			Uterine corpus cancer	-	825	64239	65064
		Ophthalmologic	Cataract	-	14264	127361	141625
			Glaucoma	-	3295	138330	141625
		Other disease	Chronic obstructive pulmonary disease	COPD	2092	139533	141625
			Endometriosis	-	555	64509	65064
			Epilepsy	-	1362	140263	141625
			Interstitial ling disease/pulmonary fibrosis	ILD and PF	376	141249	141625
			Keloid	-	592	141033	141625
			Liver cirrhosis	-	1175	140450	141625
			Nephrotic syndrome	-	735	140890	141625
			Osteoporosis	-	4661	136964	141625
			Periodontitis	-	2271	139354	141625
			Urolithiasis	-	4857	136768	141625
			Uterine fibroid	-	4624	60440	65064
	Quantitative trait	Anthropometric	Adult height	Height	-	-	133907
			Body mass index	BMI	-	-	133145
		Metabolic	Total cholesterol	TC	-	-	109776
			High density lipoproteincholesterol	HDL-C	-	-	60183
			Low density lipoproteincholesterol	LDL-C	-	-	62359
			Triglyceride	TG	-	-	91519
			Blood sugar	BS	-	-	81064
			Hemoglobin A1c	HbA1c	-	-	36680
		Protein	Total protein	TP	-	-	99339
			Albumin	Alb	-	-	89828
			Non-albumin protein	NAP	-	-	87144
			Albbumin/globulin ratio	A/N	-	-	87144
		Kidney-related	Blood urea nitrogen	BUN	-	-	120117
			Serum creatinine	sCr	-	-	122745
			Estimated glomerular filtration rate	eGFR	-	-	122747
			Uric acid	UA	-	-	101492
		Electrolyte	Sodium	Na	-	-	108509
			Potassium	K	-	-	113023
			Chloride	Cl	-	-	107159
			Calcium	Ca	-	-	56614
			Phosphorus	P	-	-	37852
		Liver-related	Total bilirubin	Tbil	-	-	94860
			Aspartate aminotransferase	AST	-	-	118177
			Alanine aminotransferase	ALT	-	-	118751
			Alkaline phosphatase	ALP	-	-	90292
			Gamma-glutamy transferase	GGT	-	-	106604
		Oher biochemical	Activated partial thrombboplastin time	APTT	-	-	31015
			Prothrombin time	PT	-	-	40711
			Fibrinogen	Fbg	-	-	14351
			Ceatine kinase	CK	-	-	93664
			Lactate dehydrogenase	LDH	-	-	110361
			C-reactive protein	CRP	-	-	65247
		Hematological	White blood cell count	WBC	-	-	117111
			Neutrophil count	Neutro	-	-	64472
			Eosinophil count	Eosino	-	-	71278
			Basophil count	Baso	-	-	66274
			Monocyte count	Mono	-	-	72960
			Lymphocyte count	Lym	-	-	73222
			Red blood cell count	RBC	-	-	116155
			Hemoglobbin	Hb	-	-	115577
			Hematocrit	Ht	-	-	115800
			Mean corpuscular volume	MCV	-	-	98683
			Mean corpuscular hemoglobin	MCH	-	-	97481
			Mean corpuscular hemoglobin concentration	MCHC	-	-	102904
			Platelet count	Plt	-	-	112080
		Blood pressure	Systolic blood pressure	SBP	-	-	116992
			Diastolic blood pressure	DBP	-	-	116942
			Mean aterial pressure	MAP	-	-	116827
			Pulse pressure	PP	-	-	116827
		Behavior	dirinking per day	-	-	-	62139
			smoking per day	-	-	-	62144
	Binary trait		smoking ever vs never	-	72069	70220	142289
			drinking ever vs never	-	72254	70323	142577
